# Supplementary material for: The development of curvature in the porcine radioulna
Source: PeerJ. 2017 Jun 1;5:e3386. doi: 10.7717/peerj.3386 (PMC5457666; doi:10.7717/peerj.3386)
Supplement: Supplemental Information 1 [file peerj-05-3386-s001.xlsx]

## Sheet: Biodata
Specimen ID	Age (weeks)	Weight (kg)	Bone Length (mm)	Notes
1	7	11.3	104.3
2	9	19.98	121.5
3	5	8.1	100.8
4	8	7.92	91.5
5	6	7.32	103
6	10	25	136.2
7	12	25	134.6
8	0	1.96	67.6	Pig with spots
9	0	1.14	55.4	Pink pig
10	1	2.18	67.8
11	2	2.66	69.1
12	3	3.18	73.8
13	22	100	201
14	22	100	205
16	23	105	206
17	22	98	185
18	72	180	285	1 yr 6 mos
19	20	83	198
20	13	37	149
21	17	57	168
22	-0.428571	0.95	57.1	CRL: 295 mm; Age: 111 days
23	-1.14286	0.9	50.1	CRL: 240mm; Age: 106 days
24	-0.57	1.05	61	CRL: 305 mm; Age: 112 days
25	13	35	149.1		http://www.ansci.wisc.edu/jjp1/ansci_repro/lab/female_anatomy/crown_rump_calculators.htm
					Gestation length: 114 days

## Sheet: Scaled raw landmark data
Specimen ID	Landmark	X	Y			Scaled	X	Y
1	1	626	2109			0.042349	26.5105	89.314
	2	566	1932				23.9695	81.8183
	3	762	2057				32.2699	87.1119
	4	600	1175				25.4094	49.7601
	5	775	1118				32.8205	47.3462
	6	558	969				23.6307	41.0362
	7	623	909				26.3834	38.4952
	8	778	830				32.9475	35.1497
	9	710	999				30.0678	42.3067
	10	916	1276				38.7917	54.0373
	11	993	1597				42.0526	67.6314
	12	804	1593				34.0486	67.462
	13	966	1672				40.9091	70.8075
	14	760	1753				32.1852	74.2378
	15	819	1747				34.6838	73.9837
	16	911	1899				38.5799	80.4208
	17	588	1871				24.9012	79.235
	18	604	1836				25.5788	77.7528
	19	616	1799				26.087	76.1859
	20	625	1762				26.4681	74.6189
	21	637	1726				26.9763	73.0944
	22	647	1689				27.3998	71.5275
	23	657	1652				27.8233	69.9605
	24	665	1614				28.1621	68.3513
	25	673	1577				28.5009	66.7844
	26	679	1539				28.755	65.1751
	27	684	1500				28.9667	63.5235
	28	687	1462				29.0938	61.9142
	29	686	1424				29.0514	60.305
	30	683	1385				28.9244	58.6534
	31	676	1348				28.6279	57.0865
	32	667	1310				28.2468	55.4772
	33	653	1275				27.6539	53.995
	34	635	1241				26.8916	52.5551
	35	616	1208				26.087	51.1576
	36	601	1173				25.4517	49.6754
	37	804	1589				34.0486	67.2926
	38	809	1557				34.2603	65.9374
	39	809	1525				34.2603	64.5822
	40	814	1492				34.4721	63.1847
	41	817	1460				34.5991	61.8295
	42	819	1427				34.6838	60.432
	43	819	1394				34.6838	59.0345
	44	818	1362				34.6415	57.6793
	45	816	1329				34.5568	56.2818
	46	814	1297				34.4721	54.9267
	47	814	1264				34.4721	53.5291
	48	812	1231				34.3874	52.1316
	49	810	1199				34.3027	50.7765
	50	808	1166				34.218	49.3789
	51	799	1135				33.8369	48.0661
	52	783	1106				33.1593	46.838
	53	762	1082				32.2699	45.8216
	54	740	1057				31.3383	44.7629
	55	720	1032				30.4913	43.7042
	56	710	1002				30.0678	42.4337
	57	994	1598				42.0949	67.6737
	58	988	1577				41.8408	66.7844
	59	983	1555				41.6291	65.8527
	60	968	1538				40.9938	65.1328
	61	956	1520				40.4856	64.3705
	62	947	1499				40.1045	63.4812
	63	939	1478				39.7657	62.5918
	64	934	1457				39.554	61.7025
	65	930	1435				39.3846	60.7708
	66	926	1413				39.2152	59.8391
	67	922	1391				39.0458	58.9075
	68	920	1369				38.9611	57.9758
	69	919	1346				38.9187	57.0018
	70	918	1324				38.8764	56.0701
	71	917	1302				38.834	55.1384
	72	917	1279				38.834	54.1644
	73	916	1257				38.7917	53.2327
	74	915	1235				38.7493	52.301
	75	914	1212				38.707	51.327
	76	915	1190				38.7493	50.3953
	77	916	1168				38.7917	49.4636
	78	917	1145				38.834	48.4896
	79	918	1123				38.8764	47.5579
	80	919	1101				38.9187	46.6262
	81	921	1079				39.0034	45.6946
	82	922	1056				39.0458	44.7205
	83	924	1034				39.1305	43.7889
	84	926	1012				39.2152	42.8572
	85	926	989				39.2152	41.8832
	86	922	968				39.0458	40.9938
	87	915	947				38.7493	40.1045
	88	906	926				38.3682	39.2152
	89	898	905				38.0294	38.3258
	90	887	886				37.5636	37.5212
	91	874	868				37.013	36.7589
	92	860	851				36.4201	36.039
	93	841	840				35.6155	35.5732
	94	819	842				34.6838	35.6579
	95	800	831				33.8792	35.192
	96	780	830				33.0322	35.1497
2	1	1412	1140			0.023921	33.7765	27.2699
	2	1817	1034				43.4645	24.7343
	3	1546	1466				36.9819	35.0682
	4	3488	1108				83.4364	26.5045
	5	3684	1497				88.125	35.8097
	6	3842	1026				91.9045	24.5429
	7	4074	1057				97.4542	25.2845
	8	4192	1509				100.277	36.0968
	9	3771	1395				90.2061	33.3698
	10	3319	1808				79.3938	43.2492
	11	2585	1915				61.8358	45.8087
	12	2568	1588				61.4291	37.9865
	13	2383	1934				57.0037	46.2632
	14	2289	1549				54.7552	37.0536
	15	2218	1639				53.0568	39.2065
	16	1899	1745				45.426	41.7421
	17	2048	1137				48.9902	27.1982
	18	2123	1165				50.7843	27.868
	19	2198	1193				52.5784	28.5378
	20	2273	1221				54.3724	29.2075
	21	2349	1248				56.1904	29.8534
	22	2425	1271				58.0084	30.4036
	23	2503	1292				59.8743	30.9059
	24	2581	1310				61.7401	31.3365
	25	2659	1325				63.6059	31.6953
	26	2739	1335				65.5196	31.9345
	27	2818	1343				67.4094	32.1259
	28	2898	1343				69.3231	32.1259
	29	2978	1341				71.2367	32.0781
	30	3058	1334				73.1504	31.9106
	31	3137	1321				75.0402	31.5996
	32	3212	1293				76.8343	30.9299
	33	3282	1253				78.5087	29.973
	34	3351	1212				80.1593	28.9923
	35	3410	1160				81.5706	27.7484
	36	3471	1109				83.0298	26.5284
	37	2562	1587				61.2856	37.9626
	38	2629	1578				62.8883	37.7473
	39	2695	1592				64.4671	38.0822
	40	2763	1599				66.0937	38.2497
	41	2828	1614				67.6486	38.6085
	42	2895	1626				69.2513	38.8955
	43	2962	1632				70.854	39.0391
	44	3030	1633				72.4806	39.063
	45	3098	1630				74.1073	38.9912
	46	3165	1623				75.71	38.8238
	47	3232	1615				77.3127	38.6324
	48	3299	1607				78.9154	38.441
	49	3367	1600				80.542	38.2736
	50	3434	1591				82.1447	38.0583
	51	3501	1584				83.7474	37.8909
	52	3566	1567				85.3023	37.4842
	53	3625	1533				86.7136	36.6709
	54	3685	1503				88.1489	35.9533
	55	3722	1451				89.034	34.7094
	56	3768	1402				90.1343	33.5372
	57	2585	1918				61.8358	45.8805
	58	2630	1911				62.9122	45.713
	59	2672	1894				63.9169	45.3064
	60	2715	1877				64.9455	44.8997
	61	2757	1858				65.9502	44.4452
	62	2802	1845				67.0266	44.1342
	63	2846	1833				68.0792	43.8472
	64	2892	1827				69.1795	43.7037
	65	2938	1821				70.2799	43.5601
	66	2984	1818				71.3803	43.4884
	67	3030	1815				72.4806	43.4166
	68	3076	1811				73.581	43.3209
	69	3122	1807				74.6814	43.2252
	70	3168	1806				75.7817	43.2013
	71	3214	1804				76.8821	43.1535
	72	3260	1803				77.9825	43.1296
	73	3306	1807				79.0828	43.2252
	74	3352	1808				80.1832	43.2492
	75	3398	1807				81.2836	43.2252
	76	3444	1808				82.3839	43.2492
	77	3490	1811				83.4843	43.3209
	78	3536	1813				84.5847	43.3688
	79	3582	1815				85.685	43.4166
	80	3628	1818				86.7854	43.4884
	81	3674	1820				87.8858	43.5362
	82	3721	1820				89.01	43.5362
	83	3767	1818				90.1104	43.4884
	84	3813	1816				91.2108	43.4405
	85	3858	1808				92.2872	43.2492
	86	3902	1795				93.3397	42.9382
	87	3947	1787				94.4162	42.7468
	88	3991	1774				95.4687	42.4359
	89	4033	1755				96.4734	41.9814
	90	4071	1728				97.3824	41.3355
	91	4110	1703				98.3153	40.7375
	92	4150	1681				99.2722	40.2112
	93	4176	1644				99.8941	39.3261
	94	4187	1599				100.157	38.2497
	95	4195	1554				100.349	37.1732
	96	4193	1508				100.301	36.0729
3	1	1556	1199			0.023256	36.1863	27.8839
	2	1928	1001				44.8376	23.2793
	3	1717	1447				39.9306	33.6514
	4	3188	1032				74.1401	24.0002
	5	3265	1337				75.9308	31.0933
	6	3533	990				82.1634	23.0234
	7	3639	1042				84.6286	24.2328
	8	3751	1392				87.2333	32.3724
	9	3436	1225				79.9076	28.4886
	10	3041	1584				70.7215	36.8375
	11	2486	1702				57.8144	39.5817
	12	2475	1355				57.5586	31.5119
	13	2333	1647				54.2562	38.3026
	14	2227	1280				51.7911	29.7677
	15	2205	1401				51.2795	32.5817
	16	1957	1566				45.512	36.4189
	17	2047	1034				47.605	24.0467
	18	2107	1051				49.0004	24.4421
	19	2167	1064				50.3958	24.7444
	20	2227	1079				51.7911	25.0932
	21	2286	1096				53.1632	25.4886
	22	2346	1112				54.5586	25.8607
	23	2407	1124				55.9772	26.1397
	24	2467	1134				57.3726	26.3723
	25	2528	1145				58.7912	26.6281
	26	2589	1156				60.2098	26.8839
	27	2651	1157				61.6517	26.9072
	28	2713	1156				63.0935	26.8839
	29	2774	1153				64.5121	26.8142
	30	2836	1149				65.954	26.7211
	31	2897	1140				67.3726	26.5118
	32	2958	1128				68.7912	26.2328
	33	3018	1114				70.1866	25.9072
	34	3075	1091				71.5122	25.3723
	35	3131	1064				72.8145	24.7444
	36	3186	1037				74.0936	24.1165
	37	2497	1358				58.0702	31.5816
	38	2547	1377				59.233	32.0235
	39	2598	1391				60.4191	32.3491
	40	2650	1403				61.6284	32.6282
	41	2703	1412				62.861	32.8375
	42	2756	1418				64.0935	32.977
	43	2809	1424				65.3261	33.1165
	44	2862	1426				66.5587	33.1631
	45	2916	1428				67.8145	33.2096
	46	2969	1427				69.0471	33.1863
	47	3022	1425				70.2796	33.1398
	48	3075	1420				71.5122	33.0235
	49	3128	1413				72.7448	32.8607
	50	3180	1402				73.9541	32.6049
	51	3230	1383				75.1169	32.163
	52	3279	1362				76.2564	31.6747
	53	3328	1341				77.396	31.1863
	54	3371	1310				78.396	30.4654
	55	3406	1270				79.2099	29.5351
	56	3437	1227				79.9309	28.5351
	57	2486	1703				57.8144	39.605
	58	2516	1684				58.5121	39.1631
	59	2547	1668				59.233	38.791
	60	2580	1654				60.0005	38.4654
	61	2614	1642				60.7912	38.1864
	62	2648	1631				61.5819	37.9305
	63	2682	1622				62.3726	37.7212
	64	2717	1615				63.1866	37.5584
	65	2752	1609				64.0005	37.4189
	66	2787	1604				64.8145	37.3026
	67	2822	1598				65.6284	37.1631
	68	2857	1593				66.4424	37.0468
	69	2893	1590				67.2796	36.977
	70	2928	1588				68.0936	36.9305
	71	2964	1588				68.9308	36.9305
	72	2999	1587				69.7447	36.9073
	73	3035	1584				70.582	36.8375
	74	3070	1583				71.3959	36.8142
	75	3106	1582				72.2331	36.791
	76	3141	1583				73.0471	36.8142
	77	3177	1584				73.8843	36.8375
	78	3212	1586				74.6983	36.884
	79	3248	1588				75.5355	36.9305
	80	3283	1591				76.3494	37.0003
	81	3319	1593				77.1867	37.0468
	82	3354	1595				78.0006	37.0933
	83	3390	1597				78.8378	37.1398
	84	3425	1598				79.6518	37.1631
	85	3461	1598				80.489	37.1631
	86	3496	1597				81.303	37.1398
	87	3531	1592				82.1169	37.0236
	88	3566	1583				82.9309	36.8142
	89	3598	1568				83.6751	36.4654
	90	3627	1548				84.3495	36.0003
	91	3654	1525				84.9774	35.4654
	92	3680	1501				85.5821	34.9073
	93	3708	1479				86.2332	34.3956
	94	3737	1459				86.9077	33.9305
	95	3750	1427				87.21	33.1863
	96	3754	1392				87.303	32.3724
4	1	1608	1203			0.023696	38.1032	28.5063
	2	1900	1010				45.0224	23.933
	3	1760	1382				41.705	32.7479
	4	3157	1085				74.8083	25.7102
	5	3189	1363				75.5665	32.2976
	6	3467	1028				82.154	24.3595
	7	3582	1073				84.8791	25.4258
	8	3634	1408				86.1113	33.364
	9	3329	1300				78.884	30.8048
	10	3037	1570				71.9648	37.2027
	11	2448	1649				58.0078	39.0747
	12	2457	1342				58.2211	31.8
	13	2370	1617				56.1595	38.3164
	14	2226	1307				52.7473	30.9707
	15	2235	1373				52.9606	32.5346
	16	2008	1540				47.5816	36.4918
	17	2104	1052				49.8564	24.9282
	18	2156	1077				51.0886	25.5206
	19	2210	1095				52.3682	25.9471
	20	2266	1111				53.6951	26.3263
	21	2321	1127				54.9984	26.7054
	22	2377	1141				56.3254	27.0371
	23	2433	1156				57.6524	27.3926
	24	2489	1169				58.9793	27.7006
	25	2546	1178				60.33	27.9139
	26	2603	1186				61.6807	28.1035
	27	2660	1193				63.0314	28.2693
	28	2717	1197				64.382	28.3641
	29	2775	1197				65.7564	28.3641
	30	2832	1194				67.1071	28.293
	31	2890	1188				68.4814	28.1508
	32	2946	1174				69.8084	27.8191
	33	3001	1157				71.1117	27.4163
	34	3054	1136				72.3676	26.9187
	35	3103	1105				73.5287	26.1841
	36	3157	1088				74.8083	25.7812
	37	2452	1338				58.1026	31.7052
	38	2497	1355				59.1689	32.1081
	39	2543	1368				60.2589	32.4161
	40	2590	1380				61.3726	32.7005
	41	2637	1390				62.4864	32.9374
	42	2684	1400				63.6001	33.1744
	43	2731	1410				64.7138	33.4114
	44	2779	1418				65.8512	33.6009
	45	2826	1425				66.9649	33.7668
	46	2874	1429				68.1023	33.8616
	47	2922	1432				69.2397	33.9327
	48	2970	1429				70.3771	33.8616
	49	3018	1423				71.5145	33.7194
	50	3066	1415				72.6519	33.5298
	51	3113	1408				73.7656	33.364
	52	3161	1399				74.9031	33.1507
	53	3205	1382				75.9457	32.7479
	54	3249	1362				76.9883	32.274
	55	3289	1335				77.9361	31.6342
	56	3326	1304				78.8129	30.8996
	57	2448	1649				58.0078	39.0747
	58	2480	1643				58.7661	38.9325
	59	2508	1625				59.4296	38.506
	60	2538	1610				60.1404	38.1506
	61	2568	1595				60.8513	37.7951
	62	2600	1583				61.6096	37.5108
	63	2632	1576				62.3679	37.3449
	64	2665	1568				63.1498	37.1553
	65	2699	1565				63.9555	37.0842
	66	2732	1563				64.7375	37.0368
	67	2766	1562				65.5431	37.0132
	68	2799	1563				66.3251	37.0368
	69	2833	1564				67.1308	37.0605
	70	2867	1565				67.9364	37.0842
	71	2900	1566				68.7184	37.1079
	72	2934	1568				69.5241	37.1553
	73	2968	1569				70.3297	37.179
	74	3001	1571				71.1117	37.2264
	75	3035	1573				71.9174	37.2738
	76	3069	1576				72.723	37.3449
	77	3102	1580				73.505	37.4397
	78	3136	1583				74.3107	37.5108
	79	3169	1586				75.0926	37.5819
	80	3203	1589				75.8983	37.6529
	81	3236	1591				76.6803	37.7003
	82	3270	1592				77.4859	37.724
	83	3303	1596				78.2679	37.8188
	84	3337	1600				79.0736	37.9136
	85	3370	1601				79.8555	37.9373
	86	3404	1602				80.6612	37.961
	87	3438	1601				81.4668	37.9373
	88	3471	1596				82.2488	37.8188
	89	3503	1588				83.0071	37.6292
	90	3528	1565				83.5995	37.0842
	91	3551	1542				84.1445	36.5392
	92	3576	1519				84.7369	35.9942
	93	3599	1494				85.2819	35.4018
	94	3623	1471				85.8506	34.8568
	95	3636	1441				86.1587	34.1459
	96	3637	1408				86.1824	33.364
5	1	1583	1139			0.023033	36.4612	26.2346
	2	1913	1003				44.0621	23.1021
	3	1688	1366				38.8797	31.4631
	4	3329	1073				76.6769	24.7144
	5	3414	1355				78.6347	31.2097
	6	3647	1001				84.0014	23.056
	7	3733	1053				85.9822	24.2537
	8	3821	1388				88.0091	31.9698
	9	3559	1298				81.9744	29.8968
	10	3131	1627				72.1163	37.4747
	11	2500	1729				57.5825	39.8241
	12	2442	1432				56.2466	32.9833
	13	2379	1694				54.7955	39.0179
	14	2203	1353				50.7417	31.1636
	15	2207	1429				50.8338	32.9142
	16	1969	1619				45.352	37.2904
	17	1982	1020				45.6514	23.4937
	18	2054	1035				47.3098	23.8392
	19	2124	1055				48.9221	24.2998
	20	2194	1078				50.5344	24.8296
	21	2264	1098				52.1467	25.2902
	22	2335	1116				53.7821	25.7048
	23	2406	1135				55.4174	26.1425
	24	2477	1152				57.0527	26.534
	25	2548	1168				58.6881	26.9025
	26	2621	1180				60.3695	27.1789
	27	2693	1187				62.0279	27.3402
	28	2766	1194				63.7093	27.5014
	29	2839	1195				65.3907	27.5244
	30	2913	1193				67.0951	27.4784
	31	2986	1186				68.7765	27.3171
	32	3057	1173				70.4119	27.0177
	33	3128	1154				72.0472	26.5801
	34	3198	1132				73.6595	26.0734
	35	3263	1098				75.1567	25.2902
	36	3332	1077				76.746	24.8065
	37	2438	1432				56.1545	32.9833
	38	2498	1441				57.5364	33.1906
	39	2559	1445				58.9414	33.2827
	40	2620	1453				60.3465	33.4669
	41	2679	1467				61.7054	33.7894
	42	2739	1473				63.0874	33.9276
	43	2800	1476				64.4924	33.9967
	44	2861	1481				65.8974	34.1119
	45	2922	1485				67.3024	34.204
	46	2983	1485				68.7074	34.204
	47	3044	1477				70.1125	34.0197
	48	3104	1468				71.4944	33.8124
	49	3163	1454				72.8534	33.49
	50	3222	1438				74.2123	33.1215
	51	3282	1423				75.5943	32.776
	52	3340	1406				76.9302	32.3844
	53	3398	1387				78.2661	31.9468
	54	3455	1365				79.579	31.44
	55	3509	1337				80.8228	30.7951
	56	3557	1299				81.9284	29.9199
	57	2501	1731				57.6055	39.8701
	58	2534	1713				58.3656	39.4555
	59	2568	1700				59.1487	39.1561
	60	2603	1687				59.9549	38.8567
	61	2637	1671				60.738	38.4881
	62	2671	1657				61.5211	38.1657
	63	2706	1645				62.3273	37.8893
	64	2743	1642				63.1795	37.8202
	65	2780	1640				64.0317	37.7741
	66	2817	1637				64.884	37.705
	67	2854	1635				65.7362	37.659
	68	2891	1633				66.5884	37.6129
	69	2929	1630				67.4637	37.5438
	70	2966	1629				68.3159	37.5208
	71	3003	1629				69.1681	37.5208
	72	3040	1627				70.0203	37.4747
	73	3077	1625				70.8725	37.4286
	74	3114	1624				71.7248	37.4056
	75	3151	1628				72.577	37.4977
	76	3188	1627				73.4292	37.4747
	77	3225	1626				74.2814	37.4517
	78	3263	1626				75.1567	37.4517
	79	3300	1626				76.0089	37.4517
	80	3337	1625				76.8611	37.4286
	81	3374	1623				77.7133	37.3826
	82	3411	1620				78.5656	37.3135
	83	3448	1620				79.4178	37.3135
	84	3485	1620				80.27	37.3135
	85	3522	1617				81.1222	37.2444
	86	3559	1610				81.9744	37.0831
	87	3595	1600				82.8036	36.8528
	88	3631	1591				83.6328	36.6455
	89	3665	1576				84.4159	36.3
	90	3699	1560				85.1991	35.9315
	91	3729	1539				85.8901	35.4478
	92	3758	1517				86.558	34.9411
	93	3781	1487				87.0878	34.2501
	94	3799	1455				87.5024	33.513
	95	3812	1420				87.8018	32.7069
	96	3823	1385				88.0552	31.9007
6	1	1028	1228			0.023575	24.2351	28.9501
	2	1423	1006				33.5472	23.7164
	3	1212	1538				28.5729	36.2584
	4	3165	1119				74.6149	26.3804
	5	3425	1523				80.7444	35.9047
	6	3762	1021				88.6891	24.0701
	7	3906	1066				92.084	25.1309
	8	4075	1589				96.0681	37.4607
	9	3598	1416				84.8229	33.3822
	10	3119	1829				73.5304	43.1187
	11	2315	1969				54.5761	46.4192
	12	2329	1541				54.9062	36.3291
	13	2100	1942				49.5075	45.7826
	14	1889	1407				44.5332	33.17
	15	1894	1574				44.651	37.1071
	16	1587	1789				37.4135	42.1757
	17	1600	1020				37.72	24.0465
	18	1682	1046				39.6531	24.6594
	19	1764	1072				41.5863	25.2724
	20	1846	1100				43.5194	25.9325
	21	1927	1127				45.429	26.569
	22	2009	1154				47.3622	27.2055
	23	2092	1179				49.3189	27.7949
	24	2175	1201				51.2756	28.3136
	25	2258	1223				53.2323	28.8322
	26	2342	1244				55.2126	29.3273
	27	2427	1259				57.2165	29.6809
	28	2512	1270				59.2204	29.9402
	29	2597	1283				61.2243	30.2467
	30	2683	1282				63.2517	30.2231
	31	2769	1279				65.2792	30.1524
	32	2855	1268				67.3066	29.8931
	33	2939	1251				69.2869	29.4923
	34	3020	1223				71.1965	28.8322
	35	3094	1179				72.941	27.7949
	36	3157	1120				74.4263	26.404
	37	2332	1539				54.9769	36.2819
	38	2401	1548				56.6036	36.4941
	39	2470	1561				58.2302	36.8006
	40	2539	1572				59.8569	37.0599
	41	2608	1584				61.4836	37.3428
	42	2676	1596				63.0867	37.6257
	43	2745	1607				64.7134	37.885
	44	2815	1615				66.3636	38.0736
	45	2884	1616				67.9903	38.0972
	46	2954	1618				69.6405	38.1443
	47	3024	1616				71.2908	38.0972
	48	3094	1611				72.941	37.9793
	49	3163	1603				74.5677	37.7907
	50	3231	1589				76.1708	37.4607
	51	3300	1575				77.7975	37.1306
	52	3368	1561				79.4006	36.8006
	53	3434	1540				80.9565	36.3055
	54	3485	1493				82.1589	35.1975
	55	3538	1448				83.4083	34.1366
	56	3597	1414				84.7993	33.335
	57	2316	1966				54.5997	46.3484
	58	2364	1951				55.7313	45.9948
	59	2410	1930				56.8157	45.4997
	60	2455	1909				57.8766	45.0047
	61	2501	1890				58.9611	44.5568
	62	2549	1874				60.0927	44.1795
	63	2598	1864				61.2478	43.9438
	64	2647	1856				62.403	43.7552
	65	2697	1850				63.5818	43.6137
	66	2747	1844				64.7605	43.4723
	67	2797	1839				65.9393	43.3544
	68	2847	1836				67.118	43.2837
	69	2897	1833				68.2968	43.213
	70	2947	1831				69.4755	43.1658
	71	2997	1829				70.6543	43.1187
	72	3048	1827				71.8566	43.0715
	73	3098	1827				73.0353	43.0715
	74	3148	1827				74.2141	43.0715
	75	3198	1828				75.3928	43.0951
	76	3248	1830				76.5716	43.1422
	77	3298	1834				77.7503	43.2366
	78	3348	1839				78.9291	43.3544
	79	3398	1846				80.1078	43.5194
	80	3447	1856				81.263	43.7552
	81	3496	1865				82.4182	43.9674
	82	3545	1877				83.5734	44.2503
	83	3594	1890				84.7285	44.5568
	84	3643	1894				85.8837	44.651
	85	3693	1894				87.0625	44.651
	86	3743	1884				88.2412	44.4153
	87	3790	1870				89.3492	44.0852
	88	3837	1852				90.4573	43.6609
	89	3884	1833				91.5653	43.213
	90	3926	1807				92.5554	42.6
	91	3968	1779				93.5456	41.9399
	92	4012	1756				94.5829	41.3977
	93	4056	1731				95.6202	40.8083
	94	4074	1686				96.0446	39.7475
	95	4071	1636				95.9738	38.5687
	96	4075	1587				96.0681	37.4135
7	1	869	1198			0.023363	20.3024	27.9889
	2	1205	1003				28.1524	23.4331
	3	980	1455				22.8957	33.9932
	4	3044	1073				71.117	25.0685
	5	3141	1543				73.3832	36.0491
	6	3608	1026				84.2937	23.9704
	7	3739	1097				87.3543	25.6292
	8	3857	1605				90.1111	37.4976
	9	3432	1378				80.1818	32.1942
	10	2948	1836				68.8741	42.8945
	11	2112	1999				49.3427	46.7026
	12	2075	1511				48.4782	35.3015
	13	1951	1963				45.5812	45.8616
	14	1784	1425				41.6796	33.2923
	15	1739	1588				40.6283	37.1004
	16	1357	1744				31.7036	40.7451
	17	1364	992				31.8671	23.1761
	18	1448	1009				33.8296	23.5733
	19	1534	1040				35.8388	24.2975
	20	1618	1080				37.8013	25.232
	21	1705	1113				39.8339	26.003
	22	1794	1138				41.9132	26.5871
	23	1885	1161				44.0393	27.1244
	24	1975	1185				46.1419	27.6852
	25	2064	1209				48.2212	28.2459
	26	2155	1229				50.3473	28.7131
	27	2247	1246				52.4967	29.1103
	28	2339	1257				54.6461	29.3673
	29	2432	1267				56.8188	29.6009
	30	2525	1265				58.9916	29.5542
	31	2618	1264				61.1643	29.5308
	32	2709	1246				63.2904	29.1103
	33	2794	1210				65.2762	28.2692
	34	2870	1156				67.0518	27.0076
	35	2947	1103				68.8508	25.7694
	36	3035	1075				70.9067	25.1152
	37	2089	1509				48.8053	35.2548
	38	2163	1514				50.5342	35.3716
	39	2235	1528				52.2163	35.6987
	40	2307	1543				53.8984	36.0491
	41	2379	1558				55.5806	36.3996
	42	2452	1572				57.2861	36.7266
	43	2524	1586				58.9682	37.0537
	44	2597	1596				60.6737	37.2873
	45	2670	1605				62.3792	37.4976
	46	2744	1608				64.1081	37.5677
	47	2818	1610				65.8369	37.6144
	48	2891	1608				67.5424	37.5677
	49	2965	1605				69.2713	37.4976
	50	3037	1592				70.9534	37.1939
	51	3109	1575				72.6356	36.7967
	52	3180	1555				74.2943	36.3295
	53	3242	1516				75.7428	35.4183
	54	3292	1462				76.911	34.1567
	55	3346	1412				78.1726	32.9886
	56	3412	1380				79.7146	32.2409
	57	2144	2000				50.0903	46.726
	58	2192	1984				51.2117	46.3522
	59	2236	1961				52.2397	45.8148
	60	2278	1933				53.2209	45.1607
	61	2318	1903				54.1554	44.4598
	62	2363	1881				55.2068	43.9458
	63	2410	1864				56.3048	43.5486
	64	2460	1854				57.473	43.315
	65	2509	1848				58.6178	43.1748
	66	2560	1844				59.8093	43.0814
	67	2610	1841				60.9774	43.0113
	68	2660	1838				62.1456	42.9412
	69	2710	1835				63.3137	42.8711
	70	2760	1833				64.4819	42.8244
	71	2810	1831				65.65	42.7777
	72	2861	1831				66.8415	42.7777
	73	2911	1832				68.0097	42.801
	74	2961	1835				69.1778	42.8711
	75	3011	1839				70.346	42.9646
	76	3061	1844				71.5141	43.0814
	77	3111	1848				72.6823	43.1748
	78	3161	1856				73.8504	43.3617
	79	3210	1864				74.9952	43.5486
	80	3260	1874				76.1634	43.7823
	81	3309	1884				77.3082	44.0159
	82	3358	1896				78.453	44.2962
	83	3407	1907				79.5977	44.5532
	84	3456	1919				80.7425	44.8336
	85	3504	1931				81.864	45.114
	86	3554	1936				83.0321	45.2308
	87	3604	1939				84.2003	45.3009
	88	3649	1917				85.2516	44.7869
	89	3691	1890				86.2328	44.1561
	90	3736	1867				87.2842	43.6187
	91	3777	1838				88.2421	42.9412
	92	3813	1805				89.0831	42.1702
	93	3846	1768				89.8541	41.3058
	94	3856	1719				90.0877	40.161
	95	3866	1670				90.3214	39.0162
	96	3869	1620				90.3914	37.8481
8	1	1739	1060			0.023694	41.2039	25.1156
	2	1973	976				46.7483	23.1253
	3	1825	1239				43.2415	29.3569
	4	2841	1005				67.3147	23.8125
	5	2867	1186				67.9307	28.1011
	6	3039	988				72.0061	23.4097
	7	3081	1018				73.0012	24.1205
	8	3182	1198				75.3943	28.3854
	9	3005	1114				71.2005	26.3951
	10	2782	1346				65.9167	31.8921
	11	2359	1423				55.8941	33.7166
	12	2325	1231				55.0885	29.1673
	13	2278	1427				53.9749	33.8113
	14	2146	1172				50.8473	27.7694
	15	2147	1240				50.871	29.3806
	16	2003	1367				47.4591	32.3897
	17	2000	981				47.388	23.2438
	18	2045	988				48.4542	23.4097
	19	2089	1001				49.4968	23.7177
	20	2132	1018				50.5156	24.1205
	21	2176	1031				51.5581	24.4285
	22	2219	1044				52.577	24.7365
	23	2263	1058				53.6195	25.0683
	24	2307	1071				54.6621	25.3763
	25	2352	1080				55.7283	25.5895
	26	2397	1087				56.7945	25.7554
	27	2443	1093				57.8844	25.8975
	28	2489	1095				58.9744	25.9449
	29	2534	1096				60.0406	25.9686
	30	2580	1092				61.1305	25.8738
	31	2625	1084				62.1968	25.6843
	32	2669	1071				63.2393	25.3763
	33	2712	1054				64.2581	24.9735
	34	2753	1034				65.2296	24.4996
	35	2793	1013				66.1773	24.002
	36	2838	1005				67.2436	23.8125
	37	2344	1235				55.5387	29.2621
	38	2380	1240				56.3917	29.3806
	39	2416	1244				57.2447	29.4753
	40	2453	1247				58.1214	29.5464
	41	2489	1249				58.9744	29.5938
	42	2526	1251				59.851	29.6412
	43	2562	1253				60.704	29.6886
	44	2598	1250				61.557	29.6175
	45	2635	1247				62.4337	29.5464
	46	2671	1242				63.2867	29.4279
	47	2707	1236				64.1397	29.2858
	48	2743	1230				64.9926	29.1436
	49	2779	1224				65.8456	29.0015
	50	2815	1217				66.6986	28.8356
	51	2850	1207				67.5279	28.5987
	52	2884	1195				68.3335	28.3143
	53	2912	1172				68.9969	27.7694
	54	2937	1146				69.5893	27.1533
	55	2965	1122				70.2527	26.5847
	56	2999	1112				71.0583	26.3477
	57	2380	1407				56.3917	33.3375
	58	2401	1398				56.8893	33.1242
	59	2423	1389				57.4106	32.911
	60	2445	1382				57.9318	32.7451
	61	2467	1376				58.4531	32.6029
	62	2489	1370				58.9744	32.4608
	63	2512	1365				59.5193	32.3423
	64	2535	1360				60.0643	32.2238
	65	2558	1357				60.6093	32.1528
	66	2581	1355				61.1542	32.1054
	67	2604	1354				61.6992	32.0817
	68	2627	1353				62.2441	32.058
	69	2650	1352				62.7891	32.0343
	70	2674	1351				63.3578	32.0106
	71	2697	1349				63.9027	31.9632
	72	2720	1347				64.4477	31.9158
	73	2743	1347				64.9926	31.9158
	74	2766	1347				65.5376	31.9158
	75	2789	1347				66.0826	31.9158
	76	2812	1346				66.6275	31.8921
	77	2836	1345				67.1962	31.8684
	78	2859	1344				67.7411	31.8447
	79	2882	1344				68.2861	31.8447
	80	2905	1343				68.8311	31.821
	81	2928	1342				69.376	31.7973
	82	2951	1342				69.921	31.7973
	83	2975	1341				70.4896	31.7737
	84	2998	1341				71.0346	31.7737
	85	3021	1339				71.5796	31.7263
	86	3044	1336				72.1245	31.6552
	87	3066	1329				72.6458	31.4893
	88	3087	1320				73.1434	31.2761
	89	3110	1316				73.6883	31.1813
	90	3133	1313				74.2333	31.1102
	91	3155	1308				74.7546	30.9918
	92	3171	1297				75.1337	30.7311
	93	3178	1275				75.2995	30.2098
	94	3181	1252				75.3706	29.6649
	95	3182	1229				75.3943	29.1199
	96	3183	1206				75.418	28.575
9	1	1562	1135			0.013582	21.2151	15.4156
	2	1797	1005				24.4069	13.6499
	3	1666	1328				22.6276	18.0369
	4	3253	1022				44.1822	13.8808
	5	3237	1263				43.9649	17.1541
	6	3452	979				46.8851	13.2968
	7	3505	993				47.6049	13.4869
	8	3614	1323				49.0853	17.969
	9	3363	1229				45.6763	16.6923
	10	3032	1505				41.1806	20.4409
	11	2379	1614				32.3116	21.9213
	12	2368	1326				32.1622	18.0097
	13	2292	1575				31.1299	21.3917
	14	2153	1247				29.242	16.9368
	15	2145	1341				29.1334	18.2135
	16	1904	1482				25.8601	20.1285
	17	1869	996				25.3848	13.5277
	18	1943	990				26.3898	13.4462
	19	2017	1000				27.3949	13.582
	20	2087	1024				28.3456	13.908
	21	2160	1040				29.3371	14.1253
	22	2231	1066				30.3014	14.4784
	23	2302	1088				31.2658	14.7772
	24	2375	1107				32.2572	15.0353
	25	2447	1124				33.2352	15.2662
	26	2521	1137				34.2402	15.4427
	27	2595	1149				35.2453	15.6057
	28	2670	1157				36.2639	15.7144
	29	2744	1157				37.269	15.7144
	30	2819	1153				38.2877	15.66
	31	2893	1144				39.2927	15.5378
	32	2966	1125				40.2842	15.2797
	33	3037	1102				41.2485	14.9674
	34	3102	1066				42.1314	14.4784
	35	3170	1034				43.0549	14.0438
	36	3243	1018				44.0464	13.8265
	37	2412	1332				32.7598	18.0912
	38	2462	1337				33.4389	18.1591
	39	2512	1343				34.118	18.2406
	40	2562	1352				34.7971	18.3629
	41	2611	1362				35.4626	18.4987
	42	2662	1361				36.1553	18.4851
	43	2712	1359				36.8344	18.4579
	44	2762	1356				37.5135	18.4172
	45	2813	1351				38.2062	18.3493
	46	2863	1346				38.8853	18.2814
	47	2913	1340				39.5644	18.1999
	48	2963	1332				40.2435	18.0912
	49	3013	1324				40.9226	17.9826
	50	3062	1316				41.5881	17.8739
	51	3112	1307				42.2672	17.7517
	52	3162	1298				42.9463	17.6294
	53	3210	1285				43.5982	17.4529
	54	3259	1272				44.2637	17.2763
	55	3305	1251				44.8885	16.9911
	56	3350	1229				45.4997	16.6923
	57	2394	1609				32.5153	21.8534
	58	2425	1596				32.9363	21.6769
	59	2456	1583				33.3574	21.5003
	60	2486	1568				33.7649	21.2966
	61	2517	1557				34.1859	21.1472
	62	2549	1546				34.6205	20.9978
	63	2582	1539				35.0687	20.9027
	64	2615	1532				35.5169	20.8076
	65	2648	1525				35.9651	20.7126
	66	2681	1522				36.4133	20.6718
	67	2715	1518				36.8751	20.6175
	68	2748	1514				37.3233	20.5631
	69	2782	1511				37.7851	20.5224
	70	2815	1509				38.2333	20.4952
	71	2848	1506				38.6815	20.4545
	72	2882	1505				39.1433	20.4409
	73	2916	1505				39.6051	20.4409
	74	2949	1504				40.0533	20.4273
	75	2983	1506				40.5151	20.4545
	76	3016	1506				40.9633	20.4545
	77	3050	1502				41.4251	20.4002
	78	3083	1499				41.8733	20.3594
	79	3117	1497				42.3351	20.3323
	80	3150	1495				42.7833	20.3051
	81	3184	1492				43.2451	20.2643
	82	3217	1488				43.6933	20.21
	83	3250	1485				44.1415	20.1693
	84	3284	1480				44.6033	20.1014
	85	3317	1475				45.0515	20.0335
	86	3350	1473				45.4997	20.0063
	87	3384	1471				45.9615	19.9791
	88	3417	1468				46.4097	19.9384
	89	3450	1463				46.8579	19.8705
	90	3484	1458				47.3197	19.8026
	91	3516	1450				47.7543	19.6939
	92	3547	1438				48.1754	19.5309
	93	3575	1420				48.5556	19.2864
	94	3594	1393				48.8137	18.9197
	95	3609	1363				49.0174	18.5123
	96	3620	1331				49.1668	18.0776
10	1	1397	1273			0.013181	18.4139	16.7794
	2	1779	1026				23.449	13.5237
	3	1571	1487				20.7074	19.6001
	4	3446	1040				45.4217	13.7082
	5	3507	1352				46.2258	17.8207
	6	3771	1010				49.7056	13.3128
	7	3972	1098				52.3549	14.4727
	8	4105	1469				54.108	19.3629
	9	3823	1221				50.391	16.094
	10	3281	1675				43.2469	22.0782
	11	2539	1788				33.4666	23.5676
	12	2505	1423				33.0184	18.7566
	13	2454	1798				32.3462	23.6994
	14	2210	1356				29.13	17.8734
	15	2210	1477				29.13	19.4683
	16	1934	1721				25.4921	22.6845
	17	1956	1023				25.782	13.4842
	18	2035	1025				26.8233	13.5105
	19	2112	1049				27.8383	13.8269
	20	2189	1071				28.8532	14.1169
	21	2268	1089				29.8945	14.3541
	22	2345	1110				30.9094	14.6309
	23	2423	1130				31.9376	14.8945
	24	2503	1143				32.992	15.0659
	25	2581	1164				34.0202	15.3427
	26	2661	1170				35.0746	15.4218
	27	2741	1173				36.1291	15.4613
	28	2822	1175				37.1968	15.4877
	29	2903	1176				38.2644	15.5009
	30	2983	1174				39.3189	15.4745
	31	3063	1164				40.3734	15.3427
	32	3142	1146				41.4147	15.1054
	33	3218	1122				42.4165	14.7891
	34	3293	1092				43.405	14.3937
	35	3366	1059				44.3672	13.9587
	36	3444	1039				45.3954	13.6951
	37	2505	1423				33.0184	18.7566
	38	2577	1430				33.9674	18.8488
	39	2649	1426				34.9165	18.7961
	40	2721	1435				35.8655	18.9147
	41	2791	1450				36.7882	19.1124
	42	2863	1457				37.7372	19.2047
	43	2935	1465				38.6862	19.3102
	44	3008	1467				39.6484	19.3365
	45	3080	1468				40.5975	19.3497
	46	3152	1467				41.5465	19.3365
	47	3224	1457				42.4955	19.2047
	48	3295	1445				43.4314	19.0465
	49	3366	1428				44.3672	18.8225
	50	3437	1414				45.3031	18.6379
	51	3505	1391				46.1994	18.3348
	52	3572	1364				47.0825	17.9789
	53	3633	1327				47.8866	17.4912
	54	3694	1290				48.6906	17.0035
	55	3745	1240				49.3628	16.3444
	56	3814	1219				50.2723	16.0676
	57	2539	1787				33.4666	23.5544
	58	2580	1771				34.007	23.3436
	59	2619	1749				34.521	23.0536
	60	2660	1731				35.0615	22.8163
	61	2703	1718				35.6282	22.645
	62	2746	1706				36.195	22.4868
	63	2790	1698				36.775	22.3813
	64	2834	1692				37.355	22.3023
	65	2878	1687				37.9349	22.2363
	66	2923	1684				38.5281	22.1968
	67	2967	1681				39.108	22.1573
	68	3012	1679				39.7012	22.1309
	69	3056	1679				40.2811	22.1309
	70	3101	1680				40.8743	22.1441
	71	3146	1680				41.4674	22.1441
	72	3190	1677				42.0474	22.1045
	73	3235	1674				42.6405	22.065
	74	3279	1673				43.2205	22.0518
	75	3324	1674				43.8136	22.065
	76	3368	1675				44.3936	22.0782
	77	3413	1677				44.9868	22.1045
	78	3458	1679				45.5799	22.1309
	79	3502	1680				46.1599	22.1441
	80	3547	1681				46.753	22.1573
	81	3592	1681				47.3462	22.1573
	82	3636	1681				47.9261	22.1573
	83	3681	1681				48.5193	22.1573
	84	3725	1682				49.0992	22.1704
	85	3770	1684				49.6924	22.1968
	86	3812	1696				50.246	22.355
	87	3856	1697				50.8259	22.3682
	88	3900	1700				51.4059	22.4077
	89	3938	1680				51.9068	22.1441
	90	3976	1662				52.4077	21.9068
	91	4019	1659				52.9744	21.8673
	92	4049	1628				53.3699	21.4587
	93	4071	1592				53.6599	20.9842
	94	4071	1549				53.6599	20.4174
	95	4084	1511				53.8312	19.9165
	96	4103	1472				54.0816	19.4024
11	1	1677	1244			0.01355	22.7233	16.8562
	2	2053	1023				27.8181	13.8616
	3	1806	1529				24.4713	20.7179
	4	3731	1041				50.5551	14.1055
	5	3808	1390				51.5984	18.8345
	6	4075	1017				55.2162	13.7804
	7	4186	1143				56.7203	15.4877
	8	4322	1434				58.5631	19.4307
	9	3961	1322				53.6715	17.9131
	10	3490	1679				47.2895	22.7505
	11	2782	1811				37.6961	24.539
	12	2711	1410				36.734	19.1055
	13	2638	1767				35.7449	23.9428
	14	2459	1367				33.3194	18.5228
	15	2467	1479				33.4278	20.0404
	16	2197	1702				29.7693	23.0621
	17	2196	1046				29.7558	14.1733
	18	2276	1067				30.8398	14.4578
	19	2354	1094				31.8967	14.8237
	20	2435	1109				32.9943	15.0269
	21	2517	1118				34.1054	15.1489
	22	2599	1129				35.2165	15.298
	23	2681	1142				36.3276	15.4741
	24	2763	1155				37.4386	15.6502
	25	2844	1169				38.5362	15.8399
	26	2926	1181				39.6473	16.0025
	27	3008	1192				40.7584	16.1516
	28	3091	1197				41.883	16.2193
	29	3173	1195				42.9941	16.1922
	30	3255	1185				44.1052	16.0568
	31	3337	1171				45.2163	15.867
	32	3416	1147				46.2868	15.5419
	33	3492	1115				47.3166	15.1082
	34	3568	1082				48.3464	14.6611
	35	3644	1050				49.3762	14.2275
	36	3725	1038				50.4737	14.0649
	37	2739	1411				37.1135	19.119
	38	2804	1417				37.9942	19.2004
	39	2867	1435				38.8479	19.4443
	40	2931	1450				39.715	19.6475
	41	2996	1460				40.5958	19.783
	42	3061	1465				41.4765	19.8507
	43	3127	1469				42.3708	19.9049
	44	3192	1468				43.2516	19.8914
	45	3258	1466				44.1459	19.8643
	46	3323	1460				45.0266	19.783
	47	3388	1453				45.9074	19.6882
	48	3454	1450				46.8017	19.6475
	49	3519	1449				47.6824	19.6339
	50	3585	1444				48.5767	19.5662
	51	3650	1436				49.4575	19.4578
	52	3715	1427				50.3382	19.3359
	53	3780	1419				51.219	19.2275
	54	3842	1400				52.0591	18.97
	55	3902	1374				52.8721	18.6177
	56	3951	1331				53.536	18.035
	57	2807	1815				38.0348	24.5932
	58	2836	1783				38.4278	24.1596
	59	2869	1756				38.8749	23.7938
	60	2908	1740				39.4034	23.577
	61	2949	1726				39.959	23.3873
	62	2991	1714				40.5281	23.2247
	63	3034	1711				41.1107	23.184
	64	3077	1708				41.6933	23.1434
	65	3119	1704				42.2625	23.0892
	66	3162	1697				42.8451	22.9944
	67	3205	1692				43.4277	22.9266
	68	3248	1689				44.0104	22.8859
	69	3291	1686				44.593	22.8453
	70	3334	1684				45.1757	22.8182
	71	3377	1681				45.7584	22.7775
	72	3420	1680				46.341	22.764
	73	3463	1678				46.9236	22.7369
	74	3506	1679				47.5063	22.7505
	75	3549	1680				48.0889	22.764
	76	3592	1682				48.6716	22.7911
	77	3635	1685				49.2542	22.8317
	78	3678	1686				49.8369	22.8453
	79	3722	1687				50.4331	22.8589
	80	3765	1686				51.0157	22.8453
	81	3808	1685				51.5984	22.8317
	82	3851	1687				52.181	22.8589
	83	3893	1693				52.7501	22.9401
	84	3936	1698				53.3328	23.0079
	85	3979	1702				53.9154	23.0621
	86	4022	1706				54.4981	23.1163
	87	4065	1709				55.0807	23.1569
	88	4104	1691				55.6092	22.913
	89	4141	1670				56.1105	22.6285
	90	4175	1644				56.5712	22.2762
	91	4207	1614				57.0048	21.8697
	92	4238	1585				57.4249	21.4767
	93	4269	1554				57.8449	21.0567
	94	4294	1520				58.1837	20.596
	95	4319	1485				58.5224	20.1217
	96	4323	1442				58.5767	19.5391
12	1	1498	1217			0.013369	20.0268	16.2701
	2	1893	1012				25.3075	13.5294
	3	1645	1579				21.992	21.1097
	4	3635	1100				48.5963	14.7059
	5	3717	1485				49.6926	19.853
	6	3910	1022				52.2728	13.6631
	7	4081	1068				54.5589	14.2781
	8	4294	1470				57.4065	19.6524
	9	3912	1352				52.2995	18.0749
	10	3414	1749				45.6418	23.3824
	11	2638	1900				35.2674	25.4011
	12	2563	1492				34.2647	19.9465
	13	2473	1839				33.0615	24.5856
	14	2298	1424				30.722	19.0375
	15	2291	1507				30.6284	20.1471
	16	2080	1609				27.8075	21.5107
	17	2044	1038				27.3262	13.877
	18	2127	1063				28.4359	14.2112
	19	2206	1097				29.492	14.6658
	20	2286	1128				30.5615	15.0802
	21	2370	1148				31.6845	15.3476
	22	2453	1171				32.7942	15.6551
	23	2537	1190				33.9172	15.9091
	24	2622	1206				35.0535	16.123
	25	2707	1224				36.1899	16.3637
	26	2791	1241				37.3129	16.5909
	27	2876	1258				38.4492	16.8182
	28	2962	1262				39.599	16.8717
	29	3049	1263				40.7621	16.885
	30	3135	1263				41.9118	16.885
	31	3221	1257				43.0615	16.8048
	32	3304	1236				44.1712	16.5241
	33	3383	1203				45.2273	16.0829
	34	3463	1170				46.2968	15.6417
	35	3546	1148				47.4065	15.3476
	36	3622	1108				48.4225	14.8129
	37	2584	1499				34.5455	20.0401
	38	2655	1511				35.4947	20.2006
	39	2727	1523				36.4573	20.361
	40	2798	1534				37.4065	20.508
	41	2870	1542				38.369	20.615
	42	2942	1550				39.3316	20.7219
	43	3014	1547				40.2942	20.6818
	44	3087	1549				41.2701	20.7086
	45	3159	1550				42.2327	20.7219
	46	3231	1546				43.1952	20.6685
	47	3304	1542				44.1712	20.615
	48	3376	1536				45.1337	20.5348
	49	3448	1528				46.0963	20.4278
	50	3520	1522				47.0589	20.3476
	51	3592	1520				48.0214	20.3209
	52	3665	1516				48.9974	20.2674
	53	3735	1498				49.9332	20.0268
	54	3795	1459				50.7354	19.5054
	55	3844	1406				51.3904	18.7968
	56	3897	1356				52.099	18.1284
	57	2661	1887				35.5749	25.2273
	58	2701	1864				36.1097	24.9198
	59	2741	1842				36.6444	24.6257
	60	2781	1819				37.1792	24.3182
	61	2823	1801				37.7407	24.0776
	62	2869	1791				38.3557	23.9439
	63	2914	1781				38.9573	23.8102
	64	2960	1779				39.5722	23.7835
	65	3006	1778				40.1872	23.7701
	66	3051	1770				40.7888	23.6631
	67	3097	1766				41.4038	23.6097
	68	3144	1764				42.0321	23.5829
	69	3190	1763				42.6471	23.5695
	70	3236	1759				43.2621	23.5161
	71	3282	1755				43.8771	23.4626
	72	3328	1752				44.492	23.4225
	73	3374	1752				45.107	23.4225
	74	3420	1748				45.722	23.369
	75	3466	1748				46.337	23.369
	76	3512	1750				46.9519	23.3957
	77	3559	1748				47.5803	23.369
	78	3605	1746				48.1952	23.3423
	79	3651	1746				48.8102	23.3423
	80	3697	1746				49.4252	23.3423
	81	3743	1746				50.0402	23.3423
	82	3790	1746				50.6685	23.3423
	83	3836	1747				51.2835	23.3556
	84	3882	1748				51.8985	23.369
	85	3928	1751				52.5134	23.4091
	86	3974	1753				53.1284	23.4359
	87	4020	1747				53.7434	23.3556
	88	4065	1737				54.345	23.222
	89	4109	1724				54.9332	23.0482
	90	4152	1708				55.5081	22.8343
	91	4190	1681				56.0161	22.4733
	92	4219	1646				56.4038	22.0054
	93	4238	1604				56.6578	21.4439
	94	4257	1562				56.9118	20.8824
	95	4275	1520				57.1525	20.3209
	96	4294	1478				57.4065	19.7594
13	1	229	1252			0.023334	5.34349	29.2142
	2	867	993				20.2306	23.1707
	3	413	1670				9.63694	38.9678
	4	3585	1169				83.6524	27.2774
	5	3634	1844				84.7958	43.0279
	6	4319	1024				100.78	23.894
	7	4488	1123				104.723	26.2041
	8	4643	1766				108.34	41.2078
	9	4080	1579				95.2027	36.8444
	10	3313	2215				77.3055	51.6848
	11	2024	2383				47.228	55.6049
	12	1884	1875				43.9613	43.7512
	13	1759	2344				41.0445	54.6949
	14	1585	1797				36.9844	41.9312
	15	1557	1890				36.331	44.1013
	16	1103	2137				25.7374	49.8648
	17	1123	1064				26.2041	24.8274
	18	1250	1116				29.1675	26.0407
	19	1375	1173				32.0842	27.3708
	20	1502	1226				35.0477	28.6075
	21	1631	1275				38.0578	29.7508
	22	1761	1320				41.0912	30.8009
	23	1892	1361				44.1479	31.7576
	24	2025	1398				47.2514	32.6209
	25	2158	1430				50.3548	33.3676
	26	2294	1454				53.5282	33.9276
	27	2429	1478				56.6783	34.4877
	28	2567	1484				59.8984	34.6277
	29	2704	1487				63.0951	34.6977
	30	2841	1473				66.2919	34.371
	31	2977	1452				69.4653	33.881
	32	3109	1418				72.5454	33.0876
	33	3235	1362				75.4855	31.7809
	34	3350	1288				78.1689	30.0542
	35	3448	1193				80.4556	27.8375
	36	3567	1164				83.2324	27.1608
	37	1895	1869				44.2179	43.6112
	38	2014	1876				46.9947	43.7746
	39	2134	1887				49.7948	44.0313
	40	2252	1902				52.5482	44.3813
	41	2370	1922				55.3016	44.8479
	42	2488	1941				58.055	45.2913
	43	2607	1957				60.8317	45.6646
	44	2726	1966				63.6085	45.8746
	45	2845	1962				66.3852	45.7813
	46	2965	1954				69.1853	45.5946
	47	3084	1941				71.9621	45.2913
	48	3202	1926				74.7155	44.9413
	49	3321	1910				77.4922	44.5679
	50	3439	1892				80.2456	44.1479
	51	3556	1868				82.9757	43.5879
	52	3675	1858				85.7524	43.3546
	53	3783	1820				88.2725	42.4679
	54	3881	1751				90.5593	40.8578
	55	3969	1671				92.6126	38.9911
	56	4055	1589				94.6194	37.0777
	57	2086	2365				48.6747	55.1849
	58	2151	2335				50.1914	54.4849
	59	2219	2312				51.7781	53.9482
	60	2288	2293				53.3882	53.5049
	61	2358	2276				55.0216	53.1082
	62	2428	2263				56.655	52.8048
	63	2500	2254				58.335	52.5948
	64	2571	2247				59.9917	52.4315
	65	2643	2240				61.6718	52.2682
	66	2714	2235				63.3285	52.1515
	67	2786	2230				65.0085	52.0348
	68	2857	2226				66.6652	51.9415
	69	2929	2225				68.3453	51.9182
	70	3001	2223				70.0253	51.8715
	71	3072	2218				71.682	51.7548
	72	3144	2214				73.3621	51.6615
	73	3216	2212				75.0421	51.6148
	74	3288	2209				76.7222	51.5448
	75	3359	2208				78.3789	51.5215
	76	3431	2208				80.059	51.5215
	77	3503	2207				81.739	51.4981
	78	3575	2206				83.419	51.4748
	79	3646	2209				85.0758	51.5448
	80	3718	2212				86.7558	51.6148
	81	3790	2209				88.4359	51.5448
	82	3862	2205				90.1159	51.4515
	83	3933	2202				91.7726	51.3815
	84	4005	2202				93.4527	51.3815
	85	4077	2199				95.1327	51.3115
	86	4148	2198				96.7894	51.2881
	87	4220	2196				98.4695	51.2415
	88	4291	2187				100.126	51.0315
	89	4360	2170				101.736	50.6348
	90	4421	2143				103.16	50.0048
	91	4469	2089				104.28	48.7447
	92	4510	2031				105.236	47.3914
	93	4546	1968				106.076	45.9213
	94	4576	1904				106.776	44.4279
	95	4608	1839				107.523	42.9112
	96	4639	1775				108.246	41.4179
14	1	112	1218			0.024148	2.70458	29.4123
	2	658	1071				15.8894	25.8625
	3	220	1474				5.31256	35.5942
	4	3461	1145				83.5762	27.6495
	5	3524	1920				85.0976	46.3642
	6	4152	1031				100.262	24.8966
	7	4426	1148				106.879	27.7219
	8	4505	1834				108.787	44.2874
	9	3885	1723				93.815	41.607
	10	3011	2212				72.7096	53.4154
	11	1838	2389				44.384	57.6896
	12	1764	1848				42.5971	44.6255
	13	1620	2368				39.1198	57.1825
	14	1345	1772				32.4791	42.7903
	15	1345	1881				32.4791	45.4224
	16	883	2171				21.3227	52.4253
	17	921	1122				22.2403	27.0941
	18	1051	1171				25.3795	28.2773
	19	1186	1208				28.6395	29.1708
	20	1319	1248				31.8512	30.1367
	21	1454	1282				35.1112	30.9577
	22	1590	1312				38.3953	31.6822
	23	1727	1342				41.7036	32.4066
	24	1862	1376				44.9636	33.2276
	25	1998	1405				48.2477	33.9279
	26	2136	1427				51.5801	34.4592
	27	2274	1440				54.9126	34.7731
	28	2413	1448				58.2691	34.9663
	29	2553	1448				61.6498	34.9663
	30	2692	1440				65.0064	34.7731
	31	2830	1423				68.3388	34.3626
	32	2965	1388				71.5988	33.5174
	33	3090	1329				74.6173	32.0927
	34	3195	1238				77.1529	29.8952
	35	3320	1175				80.1714	28.3739
	36	3452	1137				83.3589	27.4563
	37	1770	1847				42.742	44.6014
	38	1883	1843				45.4707	44.5048
	39	1996	1840				48.1994	44.4323
	40	2109	1837				50.9281	44.3599
	41	2221	1853				53.6327	44.7462
	42	2330	1881				56.2648	45.4224
	43	2440	1908				58.9211	46.0744
	44	2551	1928				61.6015	46.5573
	45	2663	1940				64.3061	46.8471
	46	2776	1948				67.0348	47.0403
	47	2889	1954				69.7636	47.1852
	48	3002	1955				72.4923	47.2093
	49	3115	1952				75.221	47.1369
	50	3228	1951				77.9497	47.1127
	51	3340	1947				80.6543	47.0162
	52	3453	1934				83.383	46.7022
	53	3563	1912				86.0393	46.171
	54	3666	1868				88.5266	45.1085
	55	3756	1800				90.6999	43.4664
	56	3850	1737				92.9698	41.9451
	57	1876	2392				45.3016	57.762
	58	1948	2372				47.0403	57.2791
	59	2016	2340				48.6824	56.5063
	60	2078	2299				50.1795	55.5163
	61	2147	2268				51.8458	54.7677
	62	2220	2251				53.6086	54.3571
	63	2293	2237				55.3714	54.0191
	64	2367	2226				57.1583	53.7534
	65	2442	2220				58.9694	53.6086
	66	2517	2215				60.7805	53.4878
	67	2592	2212				62.5916	53.4154
	68	2667	2210				64.4027	53.3671
	69	2742	2208				66.2138	53.3188
	70	2817	2206				68.0249	53.2705
	71	2892	2205				69.836	53.2463
	72	2966	2205				71.623	53.2463
	73	3041	2207				73.4341	53.2946
	74	3116	2210				75.2452	53.3671
	75	3191	2214				77.0563	53.4637
	76	3266	2219				78.8674	53.5844
	77	3341	2225				80.6785	53.7293
	78	3416	2230				82.4896	53.85
	79	3490	2236				84.2765	53.9949
	80	3565	2241				86.0876	54.1157
	81	3640	2246				87.8987	54.2364
	82	3715	2250				89.7098	54.333
	83	3790	2254				91.5209	54.4296
	84	3865	2258				93.332	54.5262
	85	3939	2262				95.119	54.6228
	86	4014	2271				96.9301	54.8401
	87	4089	2273				98.7412	54.8884
	88	4164	2275				100.552	54.9367
	89	4233	2251				102.218	54.3571
	90	4298	2214				103.788	53.4637
	91	4359	2170				105.261	52.4012
	92	4405	2111				106.372	50.9764
	93	4442	2046				107.265	49.4068
	94	4481	1983				108.207	47.8855
	95	4485	1909				108.304	46.0985
	96	4505	1839				108.787	44.4082
16	1	854	1207			0.027469	23.4585	33.1551
	2	1374	1039				37.7424	28.5403
	3	974	1600				26.7548	43.9504
	4	3839	1071				105.453	29.4193
	5	3984	1840				109.436	50.543
	6	4449	1006				122.21	27.6338
	7	4651	1122				127.758	30.8202
	8	4802	1732				131.906	47.5763
	9	4285	1651				117.705	45.3513
	10	3638	2170				99.9322	59.6077
	11	2535	2254				69.6339	61.9151
	12	2600	1781				71.4194	48.9223
	13	2315	2229				63.5907	61.2284
	14	2054	1603				56.4213	44.0328
	15	2044	1781				56.1466	48.9223
	16	1643	1998				45.1316	54.8831
	17	1602	1034				44.0053	28.4029
	18	1725	1056				47.384	29.0073
	19	1845	1086				50.6803	29.8313
	20	1964	1126				53.9491	30.9301
	21	2082	1164				57.1905	31.9739
	22	2202	1200				60.4867	32.9628
	23	2321	1235				63.7555	33.9242
	24	2442	1268				67.0793	34.8307
	25	2563	1296				70.403	35.5998
	26	2686	1318				73.7817	36.2041
	27	2809	1340				77.1604	36.8085
	28	2932	1358				80.5391	37.3029
	29	3056	1366				83.9453	37.5227
	30	3181	1369				87.3789	37.6051
	31	3304	1354				90.7576	37.193
	32	3426	1326				94.1088	36.4239
	33	3534	1266				97.0754	34.7758
	34	3631	1187				99.7399	32.6057
	35	3721	1101				102.212	30.2434
	36	3832	1063				105.261	29.1995
	37	2624	1782				72.0787	48.9498
	38	2714	1801				74.5509	49.4717
	39	2804	1817				77.0231	49.9112
	40	2894	1838				79.4953	50.488
	41	2984	1855				81.9675	50.955
	42	3075	1870				84.4672	51.367
	43	3165	1886				86.9394	51.8065
	44	3257	1896				89.4665	52.0812
	45	3348	1897				91.9662	52.1087
	46	3440	1899				94.4934	52.1636
	47	3532	1900				97.0205	52.1911
	48	3624	1899				99.5477	52.1636
	49	3716	1895				102.075	52.0538
	50	3808	1887				104.602	51.834
	51	3899	1878				107.102	51.5868
	52	3987	1852				109.519	50.8726
	53	4069	1812				111.771	49.7738
	54	4138	1753				113.667	48.1532
	55	4195	1681				115.232	46.1754
	56	4272	1636				117.348	44.9393
	57	2533	2252				69.579	61.8602
	58	2597	2237				71.337	61.4482
	59	2662	2226				73.1225	61.146
	60	2727	2217				74.908	60.8988
	61	2792	2211				76.6934	60.734
	62	2853	2192				78.3691	60.212
	63	2918	2182				80.1545	59.9374
	64	2984	2176				81.9675	59.7725
	65	3050	2174				83.7805	59.7176
	66	3115	2171				85.5659	59.6352
	67	3181	2169				87.3789	59.5803
	68	3247	2167				89.1918	59.5253
	69	3312	2164				90.9773	59.4429
	70	3378	2164				92.7903	59.4429
	71	3444	2167				94.6032	59.5253
	72	3510	2169				96.4162	59.5803
	73	3575	2171				98.2017	59.6352
	74	3641	2174				100.015	59.7176
	75	3707	2177				101.828	59.8
	76	3772	2180				103.613	59.8824
	77	3838	2183				105.426	59.9648
	78	3904	2186				107.239	60.0472
	79	3970	2189				109.052	60.1296
	80	4035	2192				110.837	60.212
	81	4101	2199				112.65	60.4043
	82	4166	2203				114.436	60.5142
	83	4232	2199				116.249	60.4043
	84	4298	2199				118.062	60.4043
	85	4363	2196				119.847	60.3219
	86	4427	2181				121.605	59.9099
	87	4490	2161				123.336	59.3605
	88	4553	2143				125.066	58.8661
	89	4615	2123				126.769	58.3167
	90	4678	2103				128.5	57.7673
	91	4711	2048				129.406	56.2565
	92	4737	1988				130.121	54.6084
	93	4761	1926				130.78	52.9053
	94	4776	1864				131.192	51.2022
	95	4794	1803				131.686	49.5266
	96	4809	1741				132.098	47.8235
17	1	791	1210			0.026732	21.145	32.3457
	2	1333	1045				35.6338	27.9349
	3	1003	1655				26.8122	44.2415
	4	3669	1145				98.0797	30.6081
	5	3803	1704				101.662	45.5513
	6	4270	1014				114.146	27.1062
	7	4439	1100				118.663	29.4052
	8	4533	1664				121.176	44.482
	9	4045	1507				108.131	40.2851
	10	3309	2040				88.4562	54.5333
	11	2326	2222				62.1786	59.3985
	12	2358	1787				63.0341	47.7701
	13	2108	2177				56.3511	58.1956
	14	1937	1656				51.7799	44.2682
	15	1929	1766				51.566	47.2087
	16	1574	2021				42.0762	54.0254
	17	1563	1106				41.7821	29.5656
	18	1671	1146				44.6692	30.6349
	19	1781	1183				47.6097	31.624
	20	1891	1220				50.5502	32.613
	21	2003	1251				53.5442	33.4417
	22	2116	1279				56.5649	34.1902
	23	2228	1308				59.5589	34.9655
	24	2341	1334				62.5796	35.6605
	25	2455	1358				65.6271	36.3021
	26	2569	1379				68.6745	36.8634
	27	2684	1391				71.7487	37.1842
	28	2800	1402				74.8496	37.4783
	29	2916	1406				77.9505	37.5852
	30	3032	1400				81.0514	37.4248
	31	3147	1389				84.1256	37.1307
	32	3259	1360				87.1196	36.3555
	33	3366	1316				89.9799	35.1793
	34	3463	1252				92.5729	33.4685
	35	3553	1179				94.9788	31.517
	36	3656	1133				97.7322	30.2874
	37	2385	1760				63.7558	47.0483
	38	2476	1772				66.1884	47.3691
	39	2567	1778				68.621	47.5295
	40	2658	1783				71.0537	47.6632
	41	2750	1787				73.513	47.7701
	42	2841	1790				75.9456	47.8503
	43	2932	1792				78.3782	47.9037
	44	3024	1792				80.8376	47.9037
	45	3115	1792				83.2702	47.9037
	46	3207	1791				85.7295	47.877
	47	3298	1790				88.1621	47.8503
	48	3389	1785				90.5947	47.7166
	49	3480	1776				93.0274	47.476
	50	3570	1757				95.4332	46.9681
	51	3661	1747				97.8659	46.7008
	52	3751	1734				100.272	46.3533
	53	3839	1712				102.624	45.7652
	54	3914	1662				104.629	44.4286
	55	3971	1591				106.153	42.5306
	56	4028	1520				107.676	40.6326
	57	2341	2219				62.5796	59.3183
	58	2393	2182				63.9697	58.3292
	59	2446	2148				65.3865	57.4203
	60	2506	2127				66.9904	56.859
	61	2566	2108				68.5943	56.3511
	62	2628	2094				70.2517	55.9768
	63	2691	2085				71.9358	55.7362
	64	2754	2076				73.6199	55.4956
	65	2817	2068				75.304	55.2818
	66	2880	2061				76.9882	55.0947
	67	2943	2058				78.6723	55.0145
	68	3007	2055				80.3831	54.9343
	69	3070	2050				82.0672	54.8006
	70	3134	2045				83.7781	54.6669
	71	3197	2042				85.4622	54.5867
	72	3261	2040				87.1731	54.5333
	73	3324	2038				88.8572	54.4798
	74	3388	2039				90.568	54.5065
	75	3451	2042				92.2521	54.5867
	76	3515	2044				93.963	54.6402
	77	3578	2047				95.6471	54.7204
	78	3642	2049				97.3579	54.7739
	79	3705	2052				99.0421	54.8541
	80	3768	2057				100.726	54.9877
	81	3832	2062				102.437	55.1214
	82	3895	2068				104.121	55.2818
	83	3958	2066				105.805	55.2283
	84	4022	2061				107.516	55.0947
	85	4085	2061				109.2	55.0947
	86	4148	2069				110.884	55.3085
	87	4211	2071				112.568	55.362
	88	4273	2057				114.226	54.9877
	89	4332	2035				115.803	54.3996
	90	4389	2007				117.327	53.6511
	91	4438	1967				118.637	52.5818
	92	4472	1914				119.546	51.165
	93	4496	1855				120.187	49.5879
	94	4514	1795				120.668	47.9839
	95	4525	1732				120.962	46.2998
	96	4536	1671				121.256	44.6692
18	1	212	1249			0.03286	6.96632	41.0421
	2	904	1048				29.7054	34.4373
	3	452	1633				14.8527	53.6604
	4	3916	1083				128.68	35.5874
	5	4069	1704				133.707	55.9934
	6	4406	1015				144.781	33.3529
	7	4657	1083				153.029	35.5874
	8	4741	1584				155.789	52.0502
	9	4371	1431				143.631	47.0227
	10	3474	2143				114.156	70.419
	11	1901	2299				62.4669	75.5451
	12	1947	1831				63.9784	60.1667
	13	1820	2266				59.8052	74.4608
	14	1710	1737				56.1906	57.0778
	15	1684	1870				55.3362	61.4482
	16	1316	2162				43.2438	71.0433
	17	1309	1155				43.0137	37.9533
	18	1450	1182				47.647	38.8405
	19	1587	1224				52.1488	40.2206
	20	1726	1261				56.7164	41.4365
	21	1865	1296				61.2839	42.5866
	22	2006	1324				65.9172	43.5066
	23	2147	1353				70.5504	44.4596
	24	2287	1384				75.1508	45.4782
	25	2427	1415				79.7512	46.4969
	26	2568	1441				84.3845	47.3513
	27	2710	1460				89.0506	47.9756
	28	2853	1469				93.7496	48.2713
	29	2996	1456				98.4486	47.8442
	30	3138	1432				103.115	47.0555
	31	3278	1403				107.715	46.1026
	32	3415	1360				112.217	44.6896
	33	3543	1295				116.423	42.5537
	34	3659	1210				120.235	39.7606
	35	3767	1116				123.784	36.6718
	36	3904	1075				128.285	35.3245
	37	1976	1827				64.9314	60.0352
	38	2108	1844				69.2689	60.5938
	39	2242	1849				73.6721	60.7581
	40	2375	1861				78.0425	61.1525
	41	2506	1887				82.3472	62.0068
	42	2638	1911				86.6847	62.7955
	43	2771	1927				91.0551	63.3212
	44	2904	1933				95.4254	63.5184
	45	3038	1924				99.8287	63.2226
	46	3170	1903				104.166	62.5326
	47	3301	1878				108.471	61.7111
	48	3432	1852				112.776	60.8567
	49	3563	1825				117.08	59.9695
	50	3694	1798				121.385	59.0823
	51	3826	1778				125.722	58.4251
	52	3958	1757				130.06	57.735
	53	4086	1719				134.266	56.4863
	54	4185	1632				137.519	53.6275
	55	4271	1531				140.345	50.3087
	56	4357	1430				143.171	46.9898
	57	1913	2287				62.8612	75.1508
	58	1992	2285				65.4571	75.0851
	59	2071	2283				68.0531	75.0194
	60	2149	2276				70.6161	74.7894
	61	2227	2261				73.1792	74.2965
	62	2304	2246				75.7094	73.8036
	63	2382	2232				78.2725	73.3435
	64	2461	2227				80.8685	73.1792
	65	2540	2223				83.4644	73.0478
	66	2618	2213				86.0275	72.7192
	67	2696	2202				88.5906	72.3577
	68	2775	2195				91.1865	72.1277
	69	2853	2188				93.7496	71.8977
	70	2932	2178				96.3455	71.5691
	71	3010	2170				98.9086	71.3062
	72	3089	2166				101.505	71.1748
	73	3168	2162				104.1	71.0433
	74	3247	2157				106.696	70.879
	75	3326	2153				109.292	70.7476
	76	3404	2153				111.855	70.7476
	77	3483	2150				114.451	70.649
	78	3562	2141				117.047	70.3533
	79	3640	2131				119.61	70.0247
	80	3718	2122				122.173	69.7289
	81	3797	2111				124.769	69.3675
	82	3875	2101				127.332	69.0389
	83	3952	2085				129.863	68.5131
	84	4026	2058				132.294	67.6259
	85	4100	2032				134.726	66.7715
	86	4177	2011				137.256	66.0815
	87	4251	1986				139.688	65.26
	88	4327	1966				142.185	64.6028
	89	4406	1963				144.781	64.5042
	90	4483	1970				147.311	64.7342
	91	4545	1921				149.349	63.1241
	92	4611	1878				151.517	61.7111
	93	4661	1818				153.16	59.7395
	94	4703	1751				154.541	57.5379
	95	4731	1678				155.461	55.1391
	96	4742	1601				155.822	52.6089
19	1	374	1266			0.024871	9.30175	31.4867
	2	918	1025				22.8316	25.4928
	3	630	1708				15.6687	42.4797
	4	3460	1198				86.0537	29.7955
	5	3775	1843				93.888	45.8373
	6	4236	978				105.354	24.3238
	7	4431	1103				110.203	27.4327
	8	4583	1708				113.984	42.4797
	9	4002	1618				99.5337	40.2413
	10	3340	2192				83.0691	54.5172
	11	2041	2338				50.7617	58.1484
	12	2041	1884				50.7617	46.857
	13	1792	2299				44.5688	57.1784
	14	1585	1701				39.4205	42.3056
	15	1585	1855				39.4205	46.1357
	16	1236	2109				30.7406	52.4529
	17	1241	1118				30.8649	27.8058
	18	1357	1162				33.7499	28.9001
	19	1474	1205				36.6599	29.9696
	20	1592	1245				39.5946	30.9644
	21	1709	1285				42.5045	31.9592
	22	1827	1327				45.4393	33.0038
	23	1944	1366				48.3492	33.9738
	24	2064	1400				51.3337	34.8194
	25	2186	1425				54.368	35.4412
	26	2306	1458				57.3525	36.2619
	27	2428	1478				60.3868	36.7593
	28	2552	1494				63.4708	37.1573
	29	2676	1503				66.5548	37.3811
	30	2800	1504				69.6388	37.406
	31	2924	1493				72.7228	37.1324
	32	3047	1476				75.7819	36.7096
	33	3161	1427				78.6172	35.4909
	34	3268	1367				81.2784	33.9987
	35	3363	1286				83.6412	31.9841
	36	3454	1202				85.9044	29.8949
	37	2057	1883				51.1596	46.8321
	38	2165	1895				53.8457	47.1305
	39	2273	1912				56.5318	47.5534
	40	2382	1924				59.2427	47.8518
	41	2490	1937				61.9288	48.1751
	42	2599	1947				64.6397	48.4238
	43	2708	1948				67.3507	48.4487
	44	2817	1946				70.0616	48.399
	45	2926	1944				72.7725	48.3492
	46	3036	1939				75.5084	48.2249
	47	3144	1929				78.1944	47.9762
	48	3252	1915				80.8805	47.628
	49	3361	1906				83.5914	47.4041
	50	3470	1899				86.3024	47.23
	51	3579	1888				89.0133	46.9564
	52	3688	1878				91.7242	46.7077
	53	3789	1847				94.2362	45.9367
	54	3880	1787				96.4995	44.4445
	55	3960	1713				98.4892	42.604
	56	3991	1611				99.2602	40.0672
	57	2058	2324				51.1845	57.8002
	58	2126	2306				52.8757	57.3525
	59	2191	2279				54.4924	56.681
	60	2259	2258				56.1836	56.1587
	61	2329	2248				57.9246	55.91
	62	2399	2239				59.6655	55.6862
	63	2469	2231				61.4065	55.4872
	64	2540	2225				63.1723	55.338
	65	2610	2220				64.9133	55.2136
	66	2681	2215				66.6792	55.0893
	67	2752	2215				68.445	55.0893
	68	2822	2214				70.186	55.0644
	69	2893	2211				71.9518	54.9898
	70	2964	2206				73.7176	54.8654
	71	3034	2202				75.4586	54.7659
	72	3105	2201				77.2245	54.7411
	73	3176	2199				78.9903	54.6913
	74	3246	2198				80.7313	54.6665
	75	3317	2196				82.4971	54.6167
	76	3388	2195				84.2629	54.5918
	77	3459	2195				86.0288	54.5918
	78	3529	2195				87.7698	54.5918
	79	3600	2193				89.5356	54.5421
	80	3671	2190				91.3014	54.4675
	81	3741	2186				93.0424	54.368
	82	3812	2182				94.8083	54.2685
	83	3882	2173				96.5492	54.0447
	84	3952	2165				98.2902	53.8457
	85	4023	2158				100.056	53.6716
	86	4093	2151				101.797	53.4975
	87	4162	2137				103.513	53.1493
	88	4226	2109				105.105	52.4529
	89	4292	2084				106.746	51.8312
	90	4357	2055				108.363	51.1099
	91	4416	2017				109.83	50.1648
	92	4472	1974				111.223	49.0954
	93	4515	1919				112.293	47.7274
	94	4537	1852				112.84	46.0611
	95	4558	1784				113.362	44.3699
	96	4575	1716				113.785	42.6786
20	1	757	1179			0.020914	15.8319	24.6576
	2	1410	1005				29.4887	21.0186
	3	962	1581				20.1193	33.065
	4	3660	1066				76.5452	22.2943
	5	3733	1662				78.072	34.7591
	6	4290	966				89.7211	20.2029
	7	4429	1039				92.6281	21.7296
	8	4531	1528				94.7613	31.9566
	9	4016	1562				83.9906	32.6677
	10	3313	1923				69.2881	40.2176
	11	2249	2045				47.0356	42.7691
	12	2259	1581				47.2447	33.065
	13	2071	1984				43.3129	41.4934
	14	1868	1432				39.0674	29.9488
	15	1868	1616				39.0674	33.797
	16	1536	1879				32.1239	39.2974
	17	1495	1013				31.2664	21.1859
	18	1609	1041				33.6506	21.7715
	19	1723	1071				36.0348	22.3989
	20	1836	1103				38.3981	23.0681
	21	1950	1131				40.7823	23.6537
	22	2065	1155				43.1874	24.1557
	23	2179	1184				45.5716	24.7622
	24	2293	1211				47.9558	25.3269
	25	2408	1234				50.3609	25.8079
	26	2524	1255				52.7869	26.2471
	27	2640	1274				55.213	26.6444
	28	2757	1280				57.6599	26.7699
	29	2875	1283				60.1277	26.8327
	30	2992	1278				62.5747	26.7281
	31	3109	1265				65.0216	26.4562
	32	3224	1242				67.4267	25.9752
	33	3335	1203				69.7482	25.1595
	34	3441	1153				71.9651	24.1138
	35	3542	1093				74.0774	22.859
	36	3655	1061				76.4407	22.1898
	37	2263	1582				47.3284	33.0859
	38	2356	1600				49.2734	33.4624
	39	2448	1620				51.1975	33.8807
	40	2541	1636				53.1425	34.2153
	41	2633	1657				55.0666	34.6545
	42	2726	1675				57.0116	35.0309
	43	2819	1692				58.9566	35.3865
	44	2912	1709				60.9016	35.742
	45	3006	1718				62.8675	35.9303
	46	3101	1723				64.8543	36.0348
	47	3195	1727				66.8202	36.1185
	48	3290	1728				68.8071	36.1394
	49	3384	1723				70.773	36.0348
	50	3479	1718				72.7598	35.9303
	51	3573	1711				74.7257	35.7839
	52	3666	1694				76.6707	35.4283
	53	3759	1676				78.6157	35.0519
	54	3849	1647				80.498	34.4454
	55	3934	1606				82.2757	33.5879
	56	4017	1563				84.0115	32.6886
	57	2252	2045				47.0983	42.7691
	58	2315	2043				48.4159	42.7273
	59	2373	2017				49.6289	42.1835
	60	2428	1981				50.7792	41.4306
	61	2489	1956				52.0549	40.9078
	62	2552	1939				53.3725	40.5522
	63	2617	1932				54.7319	40.4058
	64	2683	1925				56.1123	40.2594
	65	2748	1921				57.4717	40.1758
	66	2814	1920				58.852	40.1549
	67	2880	1918				60.2323	40.1131
	68	2946	1916				61.6126	40.0712
	69	3011	1914				62.9721	40.0294
	70	3077	1913				64.3524	40.0085
	71	3143	1913				65.7327	40.0085
	72	3209	1915				67.113	40.0503
	73	3274	1918				68.4724	40.1131
	74	3340	1922				69.8528	40.1967
	75	3406	1926				71.2331	40.2804
	76	3471	1929				72.5925	40.3431
	77	3537	1933				73.9728	40.4268
	78	3602	1937				75.3322	40.5104
	79	3668	1942				76.7126	40.615
	80	3734	1948				78.0929	40.7405
	81	3799	1953				79.4523	40.845
	82	3865	1955				80.8326	40.8869
	83	3931	1952				82.2129	40.8241
	84	3996	1950				83.5723	40.7823
	85	4062	1949				84.9527	40.7614
	86	4127	1943				86.3121	40.6359
	87	4193	1942				87.6924	40.615
	88	4258	1933				89.0518	40.4268
	89	4320	1912				90.3485	39.9876
	90	4377	1880				91.5406	39.3183
	91	4422	1834				92.4817	38.3563
	92	4458	1778				93.2346	37.1851
	93	4487	1719				93.8411	35.9512
	94	4515	1660				94.4267	34.7172
	95	4528	1596				94.6986	33.3787
	96	4544	1533				95.0332	32.0612
21	1	600	1139			0.021352	12.8112	24.3199
	2	1202	1044				25.6651	22.2915
	3	795	1800				16.9748	38.4336
	4	3716	1115				79.344	23.8075
	5	3860	1780				82.4187	38.0066
	6	4528	979				96.6819	20.9036
	7	4720	1142				100.781	24.384
	8	4823	1768				102.981	37.7503
	9	4194	1594				89.5503	34.0351
	10	3341	2187				71.337	46.6968
	11	2239	2311				47.8071	49.3445
	12	2162	1747				46.163	37.3019
	13	1935	2267				41.3161	48.405
	14	1725	1632				36.8322	34.8465
	15	1740	1827				37.1525	39.0101
	16	1329	2116				28.3768	45.1808
	17	1313	1077				28.0352	22.9961
	18	1442	1107				30.7896	23.6367
	19	1568	1148				33.4799	24.5121
	20	1695	1183				36.1916	25.2594
	21	1823	1218				38.9247	26.0067
	22	1950	1253				41.6364	26.7541
	23	2078	1287				44.3695	27.48
	24	2206	1319				47.1025	28.1633
	25	2336	1342				49.8783	28.6544
	26	2467	1362				52.6754	29.0814
	27	2598	1380				55.4725	29.4658
	28	2730	1391				58.291	29.7006
	29	2862	1396				61.1094	29.8074
	30	2994	1389				63.9279	29.6579
	31	3125	1375				66.725	29.359
	32	3254	1345				69.4794	28.7184
	33	3377	1299				72.1057	27.7362
	34	3488	1227				74.4758	26.1989
	35	3595	1149				76.7604	24.5334
	36	3714	1108				79.3013	23.658
	37	2171	1746				46.3552	37.2806
	38	2276	1770				48.5972	37.793
	39	2379	1808				50.7964	38.6044
	40	2483	1841				53.017	39.309
	41	2590	1867				55.3017	39.8642
	42	2697	1887				57.5863	40.2912
	43	2806	1898				59.9137	40.5261
	44	2915	1909				62.2411	40.761
	45	3025	1912				64.5898	40.825
	46	3134	1911				66.9172	40.8037
	47	3244	1909				69.2659	40.761
	48	3353	1905				71.5933	40.6756
	49	3462	1893				73.9206	40.4193
	50	3571	1881				76.248	40.1631
	51	3679	1863				78.554	39.7788
	52	3786	1843				80.8387	39.3517
	53	3895	1831				83.166	39.0955
	54	3992	1783				85.2372	38.0706
	55	4070	1706				86.9026	36.4265
	56	4163	1649				88.8884	35.2094
	57	2242	2308				47.8712	49.2804
	58	2307	2272				49.2591	48.5117
	59	2375	2240				50.711	47.8285
	60	2444	2213				52.1843	47.252
	61	2516	2194				53.7216	46.8463
	62	2590	2180				55.3017	46.5474
	63	2664	2174				56.8817	46.4192
	64	2738	2172				58.4618	46.3765
	65	2813	2171				60.0632	46.3552
	66	2888	2170				61.6646	46.3338
	67	2962	2169				63.2446	46.3125
	68	3037	2170				64.846	46.3338
	69	3111	2172				66.4261	46.3765
	70	3186	2176				68.0275	46.462
	71	3260	2179				69.6075	46.526
	72	3335	2182				71.2089	46.5901
	73	3409	2187				72.789	46.6968
	74	3484	2193				74.3904	46.8249
	75	3558	2196				75.9704	46.889
	76	3633	2201				77.5718	46.9958
	77	3707	2209				79.1519	47.1666
	78	3781	2219				80.7319	47.3801
	79	3855	2229				82.312	47.5936
	80	3929	2236				83.892	47.7431
	81	4003	2245				85.4721	47.9352
	82	4075	2265				87.0094	48.3623
	83	4148	2278				88.5681	48.6399
	84	4222	2290				90.1481	48.8961
	85	4296	2293				91.7282	48.9601
	86	4369	2280				93.2869	48.6826
	87	4441	2258				94.8242	48.2128
	88	4504	2219				96.1694	47.3801
	89	4575	2195				97.6854	46.8676
	90	4645	2169				99.18	46.3125
	91	4700	2122				100.354	45.3089
	92	4740	2059				101.208	43.9638
	93	4767	1990				101.785	42.4905
	94	4783	1917				102.127	40.9318
	95	4798	1844				102.447	39.3731
	96	4822	1774				102.959	37.8784
22	1	1461	1302			0.01116	16.3048	14.5303
	2	1909	1002				21.3044	11.1823
	3	1630	1495				18.1908	16.6842
	4	3606	1039				40.243	11.5952
	5	3650	1384				40.734	15.4454
	6	3827	992				42.7093	11.0707
	7	4019	1137				44.852	12.6889
	8	4213	1418				47.0171	15.8249
	9	3786	1322				42.2518	14.7535
	10	3343	1651				37.3079	18.4252
	11	2508	1727				27.9893	19.2733
	12	2515	1467				28.0674	16.3717
	13	2402	1683				26.8063	18.7823
	14	2198	1329				24.5297	14.8316
	15	2195	1410				24.4962	15.7356
	16	1978	1687				22.0745	18.8269
	17	1977	1006				22.0633	11.227
	18	2065	1022				23.0454	11.4055
	19	2150	1045				23.994	11.6622
	20	2236	1072				24.9538	11.9635
	21	2321	1097				25.9024	12.2425
	22	2408	1118				26.8733	12.4769
	23	2495	1138				27.8442	12.7001
	24	2582	1156				28.8151	12.901
	25	2670	1170				29.7972	13.0572
	26	2758	1181				30.7793	13.18
	27	2847	1190				31.7725	13.2804
	28	2936	1195				32.7658	13.3362
	29	3025	1194				33.759	13.325
	30	3114	1189				34.7522	13.2692
	31	3203	1181				35.7455	13.18
	32	3290	1166				36.7164	13.0126
	33	3377	1144				37.6873	12.767
	34	3447	1098				38.4685	12.2537
	35	3522	1052				39.3055	11.7403
	36	3609	1039				40.2764	11.5952
	37	2517	1466				28.0897	16.3606
	38	2584	1454				28.8374	16.2266
	39	2652	1453				29.5963	16.2155
	40	2720	1454				30.3552	16.2266
	41	2788	1454				31.1141	16.2266
	42	2856	1456				31.873	16.249
	43	2924	1465				32.6318	16.3494
	44	2991	1469				33.3796	16.394
	45	3059	1469				34.1384	16.394
	46	3127	1466				34.8973	16.3606
	47	3195	1462				35.6562	16.3159
	48	3263	1455				36.4151	16.2378
	49	3331	1447				37.174	16.1485
	50	3399	1442				37.9328	16.0927
	51	3466	1435				38.6806	16.0146
	52	3534	1428				39.4394	15.9365
	53	3601	1415				40.1872	15.7914
	54	3665	1393				40.9014	15.5459
	55	3727	1366				41.5933	15.2446
	56	3781	1325				42.196	14.787
	57	2509	1730				28.0004	19.3068
	58	2556	1732				28.525	19.3291
	59	2603	1730				29.0495	19.3068
	60	2650	1724				29.574	19.2398
	61	2695	1710				30.0762	19.0836
	62	2737	1688				30.5449	18.8381
	63	2783	1678				31.0583	18.7265
	64	2829	1669				31.5716	18.626
	65	2876	1662				32.0962	18.5479
	66	2922	1654				32.6095	18.4586
	67	2969	1650				33.134	18.414
	68	3016	1650				33.6586	18.414
	69	3064	1650				34.1942	18.414
	70	3111	1651				34.7188	18.4252
	71	3158	1650				35.2433	18.414
	72	3205	1648				35.7678	18.3917
	73	3252	1646				36.2923	18.3694
	74	3300	1646				36.828	18.3694
	75	3347	1645				37.3525	18.3582
	76	3394	1645				37.877	18.3582
	77	3441	1643				38.4016	18.3359
	78	3488	1641				38.9261	18.3136
	79	3536	1639				39.4618	18.2912
[truncated: 209 more rows]

## Sheet: calulations after Richmond
Specimen ID	Landmark
				Translate x	Translate y	Scale x	Scale y	length	Slope (rad)	New Slope	Length	New x	New y
1	17	24.9012	79.235	0	0	0	0	29.5647	#DIV/0!	#DIV/0!	0	0	0
	18	25.5788	77.7528	0.677584	-1.48221	0.0229187	-0.0501346		-1.14202	0.410156	0.0551248	0.0505527	0.0219811
	19	26.087	76.1859	1.18577	-3.04913	0.0401077	-0.103134		-1.19991	0.352269	0.110658	0.103863	0.0381802
	20	26.4681	74.6189	1.56691	-4.61604	0.0529994	-0.156133		-1.24355	0.308623	0.164884	0.157093	0.0500828
	21	26.9763	73.0944	2.0751	-6.1406	0.0701884	-0.2077		-1.24491	0.30726	0.219239	0.208971	0.0663086
	22	27.3998	71.5275	2.49859	-7.70752	0.0845126	-0.2607		-1.25731	0.294864	0.274056	0.262228	0.0796433
	23	27.8233	69.9605	2.92208	-9.27443	0.0988367	-0.313699		-1.26557	0.286601	0.328901	0.315485	0.0929781
	24	28.1621	68.3513	3.26087	-10.8837	0.110296	-0.368131		-1.2797	0.272477	0.384299	0.370121	0.103422
	25	28.5009	66.7844	3.59967	-12.4506	0.121755	-0.42113		-1.28935	0.262819	0.438378	0.423325	0.113892
	26	28.755	65.1751	3.85376	-14.0599	0.13035	-0.475562		-1.30327	0.248903	0.493103	0.477907	0.121472
	27	28.9667	63.5235	4.0655	-15.7115	0.137512	-0.531426		-1.31759	0.234584	0.54893	0.533895	0.127592
	28	29.0938	61.9142	4.19255	-17.3207	0.141809	-0.585858		-1.33331	0.218864	0.602777	0.588397	0.130875
	29	29.0514	60.305	4.1502	-18.93	0.140377	-0.64029		-1.35497	0.197202	0.655498	0.642793	0.128429
	30	28.9244	58.6534	4.02316	-20.5816	0.13608	-0.696154		-1.37776	0.174417	0.70933	0.698568	0.123093
	31	28.6279	57.0865	3.72671	-22.1485	0.126053	-0.749154		-1.4041	0.148076	0.759685	0.751371	0.11208
	32	28.2468	55.4772	3.34557	-23.7578	0.113161	-0.803586		-1.4309	0.121278	0.811514	0.805553	0.0981774
	33	27.6539	53.995	2.75269	-25.24	0.0931071	-0.85372		-1.46217	0.0900086	0.858782	0.855306	0.0771934
	34	26.8916	52.5551	1.9904	-26.6799	0.0673236	-0.902422		-1.49633	0.0558427	0.90493	0.903519	0.0505075
	35	26.087	51.1576	1.18577	-28.0774	0.0401077	-0.949692		-1.52859	0.0235847	0.950539	0.950274	0.0224161
	36	25.4517	49.6754	0.550537	-29.5596	0.0186214	-0.999827		-1.55217	0	1	1	0
	37	67.2926	34.0486	0	0	0	0	25.1756	#DIV/0!	#DIV/0!	0	0	0
	38	65.9374	34.2603	-1.35517	0.211745	-0.0538287	0.00841073		-0.154997	-0.313785	0.0544818	0.0518216	-0.0168164
	39	64.5822	34.2603	-2.71034	0.211745	-0.107657	0.00841073		-0.0779666	-0.236755	0.107985	0.104973	-0.0253279
	40	63.1847	34.4721	-4.10785	0.42349	-0.163168	0.0168215		-0.10273	-0.261518	0.164033	0.158456	-0.0424103
	41	61.8295	34.5991	-5.46302	0.550537	-0.216997	0.0218679		-0.100436	-0.259224	0.218096	0.210809	-0.0559047
	42	60.432	34.6838	-6.86054	0.635235	-0.272508	0.0252322		-0.0923293	-0.251117	0.273673	0.26509	-0.0680041
	43	59.0345	34.6838	-8.25805	0.635235	-0.328018	0.0252322		-0.0767719	-0.23556	0.328987	0.319902	-0.0767816
	44	57.6793	34.6415	-9.61322	0.592886	-0.381847	0.02355		-0.061596	-0.220384	0.382573	0.37332	-0.0836321
	45	56.2818	34.5568	-11.0107	0.508188	-0.437358	0.0201858		-0.0461211	-0.204909	0.437824	0.428664	-0.0890876
	46	54.9267	34.4721	-12.3659	0.42349	-0.491187	0.0168215		-0.0342332	-0.193021	0.491475	0.482347	-0.0942771
	47	53.5291	34.4721	-13.7634	0.42349	-0.546697	0.0168215		-0.0307595	-0.189548	0.546956	0.53716	-0.103055
	48	52.1316	34.3874	-15.1609	0.338792	-0.602208	0.0134572		-0.0223427	-0.181131	0.602359	0.592504	-0.10851
	49	50.7765	34.3027	-16.5161	0.254094	-0.656037	0.0100929		-0.0153834	-0.174172	0.656115	0.646188	-0.1137
	50	49.3789	34.218	-17.9136	0.169396	-0.711548	0.00672858		-0.00945598	-0.168244	0.71158	0.701532	-0.119155
	51	48.0661	33.8369	-19.2264	-0.211745	-0.763694	-0.00841073		0.0110128	-0.147775	0.763741	0.755417	-0.112452
	52	46.838	33.1593	-20.4546	-0.889329	-0.812476	-0.0353251		0.0434509	-0.115337	0.813244	0.807841	-0.0935895
	53	45.8216	32.2699	-21.4709	-1.77866	-0.852848	-0.0706501		0.0826515	-0.0761366	0.855769	0.85329	-0.0650925
	54	44.7629	31.3383	-22.5297	-2.71034	-0.894902	-0.107657		0.119725	-0.0390627	0.901354	0.900666	-0.0352004
	55	43.7042	30.4913	-23.5884	-3.55732	-0.936955	-0.1413		0.14968	-0.00910817	0.94755	0.947511	-0.00863032
	56	42.4337	30.0678	-24.8589	-3.98081	-0.98742	-0.158122		0.158788	0	1	1	0
	57	42.0949	67.6737	0	0	0	0	33.7631	0	0	0	0	0
	58	41.8408	66.7844	-0.254094	-0.889329	-0.0075258	-0.0263403		1.2925	-0.00654712	0.0273943	0.0273937	-0.000179352
	59	41.6291	65.8527	-0.465839	-1.82101	-0.0137973	-0.0539349		1.32035	0.0213095	0.0556717	0.055659	0.00118624
	60	40.9938	65.1328	-1.10107	-2.54094	-0.0326118	-0.075258		1.16189	-0.137155	0.0820201	0.0812498	-0.0112142
	61	40.4856	64.3705	-1.60926	-3.30322	-0.0476634	-0.0978354		1.11746	-0.181586	0.108828	0.107039	-0.0196533
	62	40.1045	63.4812	-1.9904	-4.19255	-0.0589521	-0.124176		1.12755	-0.17149	0.137459	0.135443	-0.0234574
	63	39.7657	62.5918	-2.32919	-5.08188	-0.0689865	-0.150516		1.14103	-0.15801	0.165572	0.16351	-0.0260533
	64	39.554	61.7025	-2.54094	-5.97121	-0.075258	-0.176856		1.16848	-0.130569	0.192203	0.190567	-0.0250244
	65	39.3846	60.7708	-2.71034	-6.90289	-0.0802752	-0.204451		1.19665	-0.102391	0.219646	0.218495	-0.0224505
	66	39.2152	59.8391	-2.87973	-7.83457	-0.0852924	-0.232045		1.21856	-0.0804862	0.247224	0.246424	-0.0198767
	67	39.0458	58.9075	-3.04913	-8.76624	-0.0903096	-0.25964		1.23606	-0.0629843	0.274898	0.274353	-0.0173028
	68	38.9611	57.9758	-3.13383	-9.69792	-0.0928182	-0.287235		1.25824	-0.0407998	0.301859	0.301608	-0.0123124
	69	38.9187	57.0018	-3.17618	-10.6719	-0.0940725	-0.316083		1.28153	-0.0175185	0.329785	0.329735	-0.00577704
	70	38.8764	56.0701	-3.21852	-11.6036	-0.0953268	-0.343678		1.30023	0.0011822	0.356654	0.356653	0.000421636
	71	38.834	55.1384	-3.26087	-12.5353	-0.0965811	-0.371273		1.3163	0.0172579	0.383629	0.383572	0.00662031
	72	38.834	54.1644	-3.26087	-13.5093	-0.0965811	-0.400122		1.33395	0.0349038	0.411613	0.411362	0.0143639
	73	38.7917	53.2327	-3.30322	-14.441	-0.0978354	-0.427716		1.34593	0.0468821	0.438763	0.438281	0.0205626
	74	38.7493	52.301	-3.34557	-15.3727	-0.0990897	-0.455311		1.35651	0.0574631	0.465968	0.465199	0.0267613
	75	38.707	51.327	-3.38792	-16.3467	-0.100344	-0.48416		1.36644	0.0673919	0.494449	0.493326	0.0332966
	76	38.7493	50.3953	-3.34557	-17.2784	-0.0990897	-0.511754		1.37954	0.0804919	0.521259	0.519571	0.0419118
	77	38.7917	49.4636	-3.30322	-18.2101	-0.0978354	-0.539349		1.39135	0.0923084	0.54815	0.545817	0.050527
	78	38.834	48.4896	-3.26087	-19.1841	-0.0965811	-0.568198		1.40243	0.103384	0.576348	0.57327	0.0594789
	79	38.8764	47.5579	-3.21852	-20.1158	-0.0953268	-0.595792		1.41214	0.113097	0.60337	0.599515	0.0680941
	80	38.9187	46.6262	-3.17618	-21.0475	-0.0940725	-0.623387		1.42102	0.121977	0.630445	0.625761	0.0767094
	81	39.0034	45.6946	-3.09148	-21.9791	-0.0915639	-0.650981		1.43106	0.132014	0.657389	0.651669	0.0865328
	82	39.0458	44.7205	-3.04913	-22.9532	-0.0903096	-0.67983		1.43873	0.139684	0.685802	0.679123	0.0954847
	83	39.1305	43.7889	-2.96443	-23.8848	-0.087801	-0.707425		1.44731	0.148271	0.712853	0.705031	0.105308
	84	39.2152	42.8572	-2.87973	-24.8165	-0.0852924	-0.735019		1.45527	0.156228	0.739952	0.73094	0.115132
	85	39.2152	41.8832	-2.87973	-25.7905	-0.0852924	-0.763868		1.4596	0.160555	0.768615	0.75873	0.122875
	86	39.0458	40.9938	-3.04913	-26.6799	-0.0903096	-0.790209		1.457	0.157961	0.795352	0.78545	0.125112
	87	38.7493	40.1045	-3.34557	-27.5692	-0.0990897	-0.816549		1.45004	0.150991	0.822539	0.813181	0.123725
	88	38.3682	39.2152	-3.72671	-28.4585	-0.110378	-0.842889		1.44058	0.141541	0.850086	0.841585	0.119921
	89	38.0294	38.3258	-4.0655	-29.3479	-0.120413	-0.86923		1.43314	0.1341	0.87753	0.869652	0.117325
	90	37.5636	37.5212	-4.53134	-30.1525	-0.13421	-0.893061		1.42163	0.122588	0.903089	0.896312	0.110431
	91	37.013	36.7589	-5.08188	-30.9148	-0.150516	-0.915639		1.40787	0.108826	0.927927	0.922438	0.100783
	92	36.4201	36.039	-5.67477	-31.6347	-0.168076	-0.936962		1.3933	0.0942561	0.951917	0.947692	0.0895913
	93	35.6155	35.5732	-6.4794	-32.1005	-0.191908	-0.950759		1.37163	0.0725817	0.969934	0.96738	0.0703376
	94	34.6838	35.6579	-7.41108	-32.0158	-0.219502	-0.94825		1.34332	0.0442776	0.973324	0.97237	0.0430823
	95	33.8792	35.192	-8.21571	-32.4817	-0.243334	-0.962048		1.32306	0.0240148	0.992344	0.992058	0.0238287
	96	33.0322	35.1497	-9.06269	-32.524	-0.26842	-0.963302		1.29904	0	1	1	0
2	17	48.9902	27.1982	0	0	0	0	34.0462	0	0	0	0	0
	18	50.7843	27.868	1.79407	0.669788	0.0526954	0.0196729		0.357309	0.376983	0.0562479	0.0522981	0.0207058
	19	52.5784	28.5378	3.58815	1.33958	0.105391	0.0393459		0.357309	0.376983	0.112496	0.104596	0.0414116
	20	54.3724	29.2075	5.38222	2.00936	0.158086	0.0590188		0.357309	0.376983	0.168744	0.156894	0.0621174
	21	56.1904	29.8534	7.20022	2.65523	0.211484	0.0779891		0.353298	0.372972	0.225406	0.209909	0.0821345
	22	58.0084	30.4036	9.01822	3.20541	0.264882	0.094149		0.341511	0.361185	0.281117	0.262979	0.0993418
	23	59.8743	30.9059	10.8841	3.70775	0.319685	0.108904		0.328329	0.348004	0.337726	0.317481	0.115172
	24	61.7401	31.3365	12.7499	4.13833	0.374488	0.121551		0.31385	0.333524	0.393721	0.372025	0.128894
	25	63.6059	31.6953	14.6157	4.49715	0.429291	0.13209		0.298499	0.318173	0.449153	0.42661	0.14051
	26	65.5196	31.9345	16.5294	4.73636	0.4855	0.139116		0.279064	0.298738	0.505038	0.482669	0.14864
	27	67.4094	32.1259	18.4192	4.92773	0.541006	0.144737		0.261411	0.281085	0.560032	0.538054	0.155352
	28	69.3231	32.1259	20.3329	4.92773	0.597214	0.144737		0.237769	0.257443	0.614502	0.594251	0.156458
	29	71.2367	32.0781	22.2465	4.87988	0.653422	0.143331		0.215935	0.235609	0.668958	0.650476	0.156158
	30	73.1504	31.9106	24.1602	4.71244	0.709631	0.138413		0.192631	0.212305	0.723003	0.70677	0.152347
	31	75.0402	31.5996	26.05	4.40146	0.765137	0.129279		0.167381	0.187056	0.775981	0.762445	0.144307
	32	76.8343	30.9299	27.844	3.73168	0.817832	0.109606		0.133227	0.152901	0.825144	0.815517	0.125674
	33	78.5087	29.973	29.5185	2.77484	0.867014	0.0815021		0.0937278	0.113402	0.870836	0.865243	0.0985431
	34	80.1593	28.9923	31.1691	1.79407	0.915494	0.0526954		0.057496	0.0771702	0.917009	0.91428	0.0706956
	35	81.5706	27.7484	32.5804	0.550183	0.956948	0.0161599		0.0168853	0.0365595	0.957084	0.956444	0.0349827
	36	83.0298	26.5284	34.0396	-0.669788	0.999806	-0.0196729		-0.0196742	0	1	1	0
	37	61.2856	37.9626	0	0	0	0	29.1862	0	0.152213	0	0	0
	38	62.8883	37.7473	1.60271	-0.215289	0.0549132	-0.0073764		-0.133529	0.0186841	0.0554064	0.0553968	0.00103516
	39	64.4671	38.0822	3.18149	0.119605	0.109007	0.004098		0.0375763	0.189789	0.109084	0.107125	0.0205789
	40	66.0937	38.2497	4.80812	0.287052	0.16474	0.0098352		0.0596307	0.211844	0.165033	0.161344	0.0347003
	41	67.6486	38.6085	6.36299	0.645867	0.218014	0.0221292		0.101157	0.25337	0.219134	0.212138	0.0549299
	42	69.2513	38.8955	7.96569	0.932919	0.272927	0.0319644		0.116586	0.268799	0.274792	0.264925	0.0729777
	43	70.854	39.0391	9.5684	1.07644	0.32784	0.036882		0.112029	0.264242	0.329908	0.318457	0.0861647
	44	72.4806	39.063	11.195	1.10037	0.383573	0.0377016		0.0979759	0.250189	0.385421	0.373421	0.0954254
	45	74.1073	38.9912	12.8217	1.0286	0.439306	0.0352428		0.0800524	0.232266	0.440717	0.428883	0.101446
	46	75.71	38.8238	14.4244	0.861156	0.494219	0.0295056		0.0596307	0.211844	0.495099	0.484031	0.104101
	47	77.3127	38.6324	16.0271	0.669788	0.549132	0.0229488		0.0417667	0.19398	0.549612	0.539303	0.105946
	48	78.9154	38.441	17.6298	0.47842	0.604045	0.016392		0.0271304	0.179344	0.604268	0.594576	0.107791
	49	80.542	38.2736	19.2564	0.310973	0.659778	0.0106548		0.0161477	0.168361	0.659864	0.650534	0.110571
	50	82.1447	38.0583	20.8591	0.095684	0.714691	0.0032784		0.00458712	0.1568	0.714699	0.705931	0.111606
	51	83.7474	37.8909	22.4618	-0.071763	0.769605	-0.0024588		-0.00319488	0.149018	0.769609	0.761079	0.114262
	52	85.3023	37.4842	24.0167	-0.47842	0.822879	-0.016392		-0.0199177	0.132295	0.823042	0.81585	0.108567
	53	86.7136	36.6709	25.428	-1.29173	0.871235	-0.0442584		-0.050756	0.101457	0.872359	0.867873	0.0883552
	54	88.1489	35.9533	26.8633	-2.00936	0.920411	-0.0688464		-0.0746606	0.0775525	0.922982	0.920208	0.0715079
	55	89.034	34.7094	27.7484	-3.25326	0.950736	-0.111466		-0.116709	0.0355046	0.957248	0.956645	0.0339795
	56	90.1343	33.5372	28.8487	-4.42539	0.988438	-0.151626		-0.152213	0	1	1	0
	57	61.8358	45.8805	0	0	0	0	39.6956	#DIV/0!	#DIV/0!	0	0	0
	58	62.9122	45.713	1.07644	-0.167447	0.0271175	-0.00421827		-0.154319	0.0953368	0.0274436	0.027319	0.00261242
	59	63.9169	45.3064	2.08113	-0.574104	0.0524271	-0.0144627		-0.269167	-0.0195119	0.0543854	0.054375	-0.00106109
	60	64.9455	44.8997	3.10973	-0.980761	0.0783394	-0.024707		-0.305511	-0.0558551	0.0821431	0.082015	-0.00458572
	61	65.9502	44.4452	4.11441	-1.43526	0.103649	-0.0361566		-0.335639	-0.0859829	0.109774	0.109369	-0.0094271
	62	67.0266	44.1342	5.19086	-1.74623	0.130766	-0.0439906		-0.324513	-0.0748574	0.137968	0.137581	-0.0103182
	63	68.0792	43.8472	6.24338	-2.03328	0.157281	-0.0512219		-0.314838	-0.0651826	0.165412	0.165061	-0.0107743
	64	69.1795	43.7037	7.34375	-2.17681	0.185001	-0.0548375		-0.288166	-0.0385107	0.192958	0.192815	-0.0074291
	65	70.2799	43.5601	8.44411	-2.32034	0.212721	-0.0584532		-0.268169	-0.018513	0.220606	0.220569	-0.00408386
	66	71.3803	43.4884	9.54448	-2.3921	0.240442	-0.060261		-0.245568	0.00408734	0.247878	0.247876	0.00101316
	67	72.4806	43.4166	10.6448	-2.46386	0.268162	-0.0620689		-0.227455	0.0222004	0.275251	0.275183	0.00611018
	68	73.581	43.3209	11.7452	-2.55955	0.295882	-0.0644793		-0.214568	0.0350877	0.302826	0.30264	0.0106233
	69	74.6814	43.2252	12.8456	-2.65523	0.323602	-0.0668898		-0.203833	0.0458224	0.330443	0.330096	0.0151364
	70	75.7817	43.2013	13.9459	-2.67915	0.351322	-0.0674924		-0.189797	0.0598582	0.357746	0.357105	0.0214013
	71	76.8821	43.1535	15.0463	-2.72699	0.379042	-0.0686976		-0.179294	0.0703618	0.385217	0.384264	0.0270822
	72	77.9825	43.1296	16.1467	-2.75091	0.406762	-0.0693002		-0.16875	0.0809055	0.412623	0.411273	0.0333471
	73	79.0828	43.2252	17.247	-2.65523	0.434482	-0.0668898		-0.152754	0.0969021	0.439601	0.437539	0.0425316
	74	80.1832	43.2492	18.3474	-2.63131	0.462202	-0.0662871		-0.142445	0.107211	0.466931	0.46425	0.0499643
	75	81.2836	43.2252	19.4478	-2.65523	0.489922	-0.0668898		-0.135692	0.113963	0.494467	0.49126	0.0562292
	76	82.3839	43.2492	20.5481	-2.63131	0.517642	-0.0662871		-0.127363	0.122293	0.521869	0.517972	0.063662
	77	83.4843	43.3209	21.6485	-2.55955	0.545362	-0.0644793		-0.117686	0.13197	0.549161	0.544386	0.0722625
	78	84.5847	43.3688	22.7489	-2.5117	0.573083	-0.0632741		-0.109965	0.139691	0.576565	0.570949	0.0802792
	79	85.685	43.4166	23.8492	-2.46386	0.600803	-0.0620689		-0.102945	0.146711	0.604	0.597512	0.0882959
	80	86.7854	43.4884	24.9496	-2.3921	0.628523	-0.060261		-0.0955851	0.154071	0.631405	0.623926	0.0968965
	81	87.8858	43.5362	26.05	-2.34426	0.656243	-0.0590558		-0.0897491	0.159907	0.658895	0.650489	0.104913
	82	89.01	43.5362	27.1743	-2.34426	0.684565	-0.0590558		-0.0860546	0.163601	0.687108	0.677933	0.111911
	83	90.1104	43.4884	28.2746	-2.3921	0.712286	-0.060261		-0.0844014	0.165254	0.71483	0.705092	0.117592
	84	91.2108	43.4405	29.375	-2.43994	0.740006	-0.0614663		-0.0828717	0.166784	0.742554	0.73225	0.123273
	85	92.2872	43.2492	30.4514	-2.63131	0.767123	-0.0662871		-0.0861959	0.16346	0.769982	0.759718	0.125301
	86	93.3397	42.9382	31.504	-2.94228	0.793638	-0.0741211		-0.0931239	0.156532	0.797092	0.787346	0.124261
	87	94.4162	42.7468	32.5804	-3.13365	0.820755	-0.078942		-0.0958871	0.153768	0.824543	0.814814	0.12629
	88	95.4687	42.4359	33.6329	-3.44462	0.84727	-0.0867759		-0.102062	0.147593	0.851702	0.842443	0.12525
	89	96.4734	41.9814	34.6376	-3.89912	0.87258	-0.0982255		-0.112097	0.137558	0.878091	0.869796	0.120408
	90	97.3824	41.3355	35.5466	-4.54499	0.895479	-0.114496		-0.12717	0.122486	0.902769	0.896006	0.1103
	91	98.3153	40.7375	36.4795	-5.14301	0.918981	-0.129561		-0.140061	0.109595	0.928069	0.922501	0.101508
	92	99.2722	40.2112	37.4364	-5.66928	0.943085	-0.142819		-0.150296	0.0993599	0.953838	0.949134	0.0946174
	93	99.8941	39.3261	38.0583	-6.55435	0.958753	-0.165115		-0.170546	0.0791099	0.972867	0.969825	0.0768831
	94	100.157	38.2497	38.3214	-7.6308	0.965382	-0.192233		-0.196555	0.0531005	0.984335	0.982948	0.0522441
	95	100.349	37.1732	38.5128	-8.70724	0.970203	-0.21935		-0.222349	0.0273068	0.99469	0.994319	0.0271585
	96	100.301	36.0729	38.465	-9.80761	0.968998	-0.24707		-0.249656	0	1	1	0
				Translate x	Translate y	Scale x	Scale y	length	Slope (rad)	New Slope	Length	New x	New y
3	17	47.605	24.0467	0	0	0	0	26.4887	#DIV/0!	#DIV/0!	0	0	0
	18	49.0004	24.4421	1.39536	0.395352	0.0526776	0.0149253		0.276097	0.273463	0.0547512	0.0527167	0.0147865
	19	50.3958	24.7444	2.79072	0.69768	0.105355	0.0263388		0.244979	0.242345	0.108598	0.105424	0.0260612
	20	51.7911	25.0932	4.18608	1.04652	0.158033	0.0395082		0.244979	0.242345	0.162896	0.158136	0.0390918
	21	53.1632	25.4886	5.55818	1.44187	0.209832	0.0544335		0.253819	0.251185	0.216778	0.209975	0.0538807
	22	54.5586	25.8607	6.95354	1.81397	0.26251	0.0684809		0.255182	0.252549	0.271295	0.26269	0.0677892
	23	55.9772	26.1397	8.37216	2.09304	0.316066	0.0790164		0.244979	0.242345	0.325793	0.316273	0.0781837
	24	57.3726	26.3723	9.76752	2.3256	0.368743	0.087796		0.233743	0.231109	0.379051	0.368973	0.0868245
	25	58.7912	26.6281	11.1861	2.58142	0.422299	0.0974536		0.226799	0.224165	0.433398	0.422554	0.0963409
	26	60.2098	26.8839	12.6048	2.83723	0.475854	0.107111		0.221402	0.218768	0.48776	0.476135	0.105857
	27	61.6517	26.9072	14.0466	2.86049	0.530288	0.107989		0.200895	0.198262	0.541172	0.53057	0.106592
	28	63.0935	26.8839	15.4885	2.83723	0.584721	0.107111		0.181175	0.178541	0.594451	0.585002	0.105571
	29	64.5121	26.8142	16.9071	2.76746	0.638277	0.104477		0.162248	0.159614	0.646771	0.63855	0.102796
	30	65.954	26.7211	18.349	2.67444	0.692711	0.100965		0.144735	0.142101	0.70003	0.692974	0.0991405
	31	67.3726	26.5118	19.7676	2.46514	0.746266	0.0930638		0.124065	0.121432	0.752046	0.746509	0.0910979
	32	68.7912	26.2328	21.1862	2.18606	0.799822	0.0825282		0.102819	0.100186	0.804068	0.800036	0.0804213
	33	70.1866	25.9072	22.5816	1.86048	0.852499	0.0702368		0.0822036	0.0795697	0.855388	0.852681	0.0679912
	34	71.5122	25.3723	23.9072	1.32559	0.902543	0.0500437		0.0553908	0.0527569	0.903929	0.902672	0.0476664
	35	72.8145	24.7444	25.2095	0.69768	0.951709	0.0263388		0.0276682	0.0250343	0.952073	0.951775	0.023832
	36	74.0936	24.1165	26.4886	0.069768	0.999997	0.00263388		0.00263388	0	1	1	0
	37	58.0702	31.5816	0	0	0	0	22.0719	#DIV/0!	#DIV/0!	0	0	0
	38	59.233	32.0235	1.1628	0.441864	0.0526824	0.0200193		0.363147	0.501617	0.0563578	0.0494149	0.0270993
	39	60.4191	32.3491	2.34886	0.767448	0.106418	0.0347704		0.315798	0.454268	0.111955	0.1006	0.0491262
	40	61.6284	32.6282	3.55817	1.04652	0.161208	0.0474141		0.286051	0.424521	0.168036	0.153121	0.0692115
	41	62.861	32.8375	4.79074	1.25582	0.217051	0.0568969		0.256368	0.394838	0.224385	0.20712	0.0863115
	42	64.0935	32.977	6.0233	1.39536	0.272895	0.0632188		0.227645	0.366114	0.280122	0.261557	0.100281
	43	65.3261	33.1165	7.25587	1.5349	0.328738	0.0695407		0.208465	0.346935	0.336013	0.315993	0.11425
	44	66.5587	33.1631	8.48844	1.58141	0.384581	0.071648		0.18419	0.32266	0.391198	0.371011	0.124045
	45	67.8145	33.2096	9.74426	1.62792	0.441478	0.0737553		0.165536	0.304006	0.447597	0.427072	0.133986
	46	69.0471	33.1863	10.9768	1.60466	0.497321	0.0727017		0.145158	0.283628	0.502607	0.482526	0.14065
	47	70.2796	33.1398	12.2094	1.55815	0.553165	0.0705944		0.126933	0.265403	0.557651	0.538126	0.146271
	48	71.5122	33.0235	13.442	1.44187	0.609008	0.0653261		0.106858	0.245328	0.612502	0.594162	0.148761
	49	72.7448	32.8607	14.6745	1.27908	0.664851	0.0579506		0.0869435	0.225413	0.667372	0.650489	0.149164
	50	73.9541	32.6049	15.8838	1.02326	0.719641	0.0463605		0.0643328	0.202803	0.721133	0.706354	0.145247
	51	75.1169	32.163	17.0466	0.5814	0.772323	0.0263412		0.0340932	0.172563	0.772772	0.761295	0.132691
	52	76.2564	31.6747	18.1862	0.093024	0.823952	0.00421459		0.00511504	0.143585	0.823963	0.815484	0.117903
	53	77.396	31.1863	19.3257	-0.395352	0.875581	-0.017912		-0.0204544	0.118015	0.875764	0.869672	0.103114
	54	78.396	30.4654	20.3257	-1.11629	0.920888	-0.0505751		-0.0548648	0.0836051	0.922275	0.919054	0.0770171
	55	79.2099	29.5351	21.1397	-2.04653	0.957765	-0.092721		-0.0965089	0.0419609	0.962243	0.961396	0.0403648
	56	79.9309	28.5351	21.8606	-3.04654	0.990428	-0.138028		-0.13847	0	1	1	0
	57	57.8144	39.605	0	0	0	0	30.3626	#DIV/0!	#DIV/0!	0	0	0
	58	58.5121	39.1631	0.69768	-0.441864	0.0229783	-0.0145529		-0.564569	-0.324049	0.027199	0.0257834	-0.00866038
	59	59.233	38.791	1.41862	-0.81396	0.0467224	-0.026808		-0.52091	-0.28039	0.053867	0.0517634	-0.0149066
	60	60.0005	38.4654	2.18606	-1.13954	0.0719985	-0.0375311		-0.480524	-0.240003	0.0811934	0.0788662	-0.0193002
	61	60.7912	38.1864	2.97677	-1.41862	0.0980405	-0.0467224		-0.444722	-0.204202	0.108604	0.106348	-0.0220235
	62	61.5819	37.9305	3.76747	-1.67443	0.124083	-0.0551478		-0.418224	-0.177704	0.135786	0.133647	-0.0240029
	63	62.3726	37.7212	4.55818	-1.88374	0.150125	-0.0620413		-0.391889	-0.151369	0.162439	0.160582	-0.0244945
	64	63.1866	37.5584	5.37214	-2.04653	0.176933	-0.0674029		-0.363979	-0.123459	0.189336	0.187895	-0.0233159
	65	64.0005	37.4189	6.1861	-2.18606	0.203741	-0.0719985		-0.339686	-0.0991656	0.216088	0.215026	-0.0213934
	66	64.8145	37.3026	7.00006	-2.30234	0.230548	-0.0758282		-0.317759	-0.0772383	0.242698	0.241975	-0.018727
	67	65.6284	37.1631	7.81402	-2.44188	0.257356	-0.0804239		-0.302885	-0.0623647	0.26963	0.269106	-0.0168045
	68	66.4424	37.0468	8.62798	-2.55816	0.284164	-0.0842536		-0.288239	-0.0477188	0.296392	0.296054	-0.0141381
	69	67.2796	36.977	9.46519	-2.62793	0.311738	-0.0865514		-0.27082	-0.0302999	0.32353	0.323382	-0.00980144
	70	68.0936	36.9305	10.2792	-2.67444	0.338546	-0.0880833		-0.254538	-0.0140174	0.349817	0.349783	-0.00490336
	71	68.9308	36.9305	11.1164	-2.67444	0.36612	-0.0880833		-0.236099	0.00442143	0.376567	0.376563	0.00166496
	72	69.7447	36.9073	11.9303	-2.6977	0.392928	-0.0888492		-0.222381	0.0181392	0.402848	0.402782	0.00730694
	73	70.582	36.8375	12.7675	-2.76746	0.420502	-0.0911471		-0.213456	0.0270646	0.430267	0.43011	0.0116436
	74	71.3959	36.8142	13.5815	-2.79072	0.44731	-0.091913		-0.202659	0.0378615	0.456655	0.456328	0.0172856
	75	72.2331	36.791	14.4187	-2.81398	0.474884	-0.092679		-0.192739	0.0477816	0.483843	0.483291	0.02311
	76	73.0471	36.8142	15.2327	-2.79072	0.501692	-0.091913		-0.181197	0.0593235	0.510042	0.509145	0.0302397
	77	73.8843	36.8375	16.0699	-2.76746	0.529266	-0.0911471		-0.170541	0.0699789	0.537057	0.535742	0.037552
	78	74.6983	36.884	16.8839	-2.72095	0.556074	-0.0896152		-0.159783	0.080737	0.563249	0.561414	0.0454256
	79	75.5355	36.9305	17.7211	-2.67444	0.583648	-0.0880833		-0.149788	0.090732	0.590257	0.587829	0.0534817
	80	76.3494	37.0003	18.535	-2.60467	0.610456	-0.0857855		-0.139613	0.100907	0.616454	0.613318	0.0620993
	81	77.1867	37.0468	19.3722	-2.55816	0.63803	-0.0842536		-0.131293	0.109227	0.643568	0.639733	0.0701554
	82	78.0006	37.0933	20.1862	-2.51165	0.664837	-0.0827217		-0.123788	0.116732	0.669964	0.665405	0.078029
	83	78.8378	37.1398	21.0234	-2.46514	0.692411	-0.0811898		-0.116724	0.123797	0.697155	0.69182	0.0860851
	84	79.6518	37.1631	21.8374	-2.44188	0.719219	-0.0804239		-0.111358	0.129162	0.723702	0.717674	0.0932149
	85	80.489	37.1631	22.6746	-2.44188	0.746793	-0.0804239		-0.107279	0.133241	0.751111	0.744454	0.0997832
	86	81.303	37.1398	23.4886	-2.46514	0.773601	-0.0811898		-0.104568	0.135953	0.77785	0.770673	0.105425
	87	82.1169	37.0236	24.3025	-2.58142	0.800409	-0.0850195		-0.105823	0.134697	0.804912	0.797621	0.108092
	88	82.9309	36.8142	25.1165	-2.79072	0.827217	-0.091913		-0.110657	0.129863	0.832308	0.825299	0.107782
	89	83.6751	36.4654	25.8607	-3.13956	0.851727	-0.103402		-0.120812	0.119709	0.857981	0.851841	0.102463
	90	84.3495	36.0003	26.5351	-3.60468	0.87394	-0.118721		-0.135019	0.105501	0.881967	0.877063	0.0928758
	91	84.9774	35.4654	27.163	-4.13957	0.89462	-0.136338		-0.151234	0.0892866	0.904949	0.901344	0.0806925
	92	85.5821	34.9073	27.7677	-4.69771	0.914534	-0.15472		-0.167592	0.0729279	0.92753	0.925064	0.0675828
	93	86.2332	34.3956	28.4188	-5.20934	0.935981	-0.171571		-0.181293	0.0592268	0.951576	0.949907	0.0563259
	94	86.9077	33.9305	29.0933	-5.67446	0.958193	-0.18689		-0.192626	0.0478946	0.976249	0.975129	0.0467392
	95	87.21	33.1863	29.3956	-6.41866	0.96815	-0.2114		-0.21498	0.02554	0.990962	0.990639	0.0253065
	96	87.303	32.3724	29.4886	-7.23262	0.971214	-0.238208		-0.24052	0	1	1	0
				Translate x	Translate y	Scale x	Scale y	length	Slope (rad)	New Slope	Length	New x	New y
4	17	49.8564	24.9282	0	0	0	0	24.9665	#DIV/0!	#DIV/0!	0	0	0
	18	51.0886	25.5206	1.23219	0.5924	0.0493539	0.0237278		0.448145	0.41397	0.0547614	0.0501358	0.0220276
	19	52.3682	25.9471	2.51178	1.01893	0.100606	0.0408119		0.385376	0.351202	0.108569	0.101942	0.0373505
	20	53.6951	26.3263	3.83875	1.39806	0.153756	0.0559977		0.349267	0.315092	0.163636	0.15558	0.0507114
	21	54.9984	26.7054	5.14203	1.7772	0.205958	0.0711835		0.332769	0.298595	0.217912	0.208269	0.0641047
	22	56.3254	27.0371	6.46901	2.10894	0.259108	0.0844711		0.315143	0.280968	0.272529	0.261843	0.0755685
	23	57.6524	27.3926	7.79598	2.46438	0.312258	0.0987078		0.30617	0.271995	0.327488	0.315449	0.0879809
	24	58.9793	27.7006	9.12296	2.77243	0.365409	0.111046		0.295027	0.260853	0.381909	0.368989	0.0984961
	25	60.33	27.9139	10.4736	2.9857	0.419508	0.119588		0.277702	0.243527	0.43622	0.423349	0.105185
	26	61.6807	28.1035	11.8243	3.17526	0.473607	0.127181		0.262348	0.228173	0.490387	0.477676	0.110925
	27	63.0314	28.2693	13.175	3.34114	0.527707	0.133825		0.248361	0.214187	0.544411	0.531971	0.115716
	28	64.382	28.3641	14.5256	3.43592	0.581806	0.137621		0.232272	0.198098	0.597861	0.586169	0.117662
	29	65.7564	28.3641	15.9	3.43592	0.636855	0.137621		0.212823	0.178648	0.651555	0.641185	0.115781
	30	67.1071	28.293	17.2507	3.36483	0.690954	0.134774		0.192636	0.158461	0.703976	0.695156	0.111087
	31	68.4814	28.1508	18.6251	3.22266	0.746003	0.129079		0.171332	0.137157	0.757088	0.749978	0.103515
	32	69.8084	27.8191	19.952	2.89091	0.799153	0.115792		0.143892	0.109717	0.807498	0.802643	0.0884187
	33	71.1117	27.4163	21.2553	2.48808	0.851354	0.0996569		0.116527	0.0823518	0.857167	0.854262	0.0705095
	34	72.3676	26.9187	22.5112	1.99046	0.901657	0.0797255		0.0881917	0.054017	0.905175	0.903855	0.0488711
	35	73.5287	26.1841	23.6723	1.25589	0.948164	0.050303		0.0530034	0.0188286	0.949497	0.949329	0.0178767
	36	74.8083	25.7812	24.9519	0.853056	0.999416	0.0341681		0.0341747	0	1	1	0
	37	58.1026	31.7052	0	0	0	0	20.726	#DIV/0!	#DIV/0!	0	0	0
	38	59.1689	32.1081	1.06632	0.402832	0.0514485	0.0194361		0.361204	0.400086	0.0549974	0.0506541	0.0214213
	39	60.2589	32.4161	2.15634	0.71088	0.10404	0.034299		0.31845	0.357332	0.109548	0.102628	0.0383174
	40	61.3726	32.7005	3.27005	0.995232	0.157775	0.0480186		0.295441	0.334323	0.164921	0.15579	0.0541154
	41	62.4864	32.9374	4.38376	1.23219	0.21151	0.0594516		0.274011	0.312893	0.219707	0.20904	0.0676285
	42	63.6001	33.1744	5.49747	1.46915	0.265246	0.0708846		0.261139	0.300021	0.274554	0.26229	0.0811417
	43	64.7138	33.4114	6.61118	1.70611	0.318981	0.0823176		0.252554	0.291436	0.329431	0.31554	0.0946549
	44	65.8512	33.6009	7.74859	1.89568	0.373859	0.091464		0.239935	0.278817	0.384885	0.370021	0.105928
	45	66.9649	33.7668	8.8623	2.06155	0.427594	0.0994671		0.228556	0.267438	0.439011	0.423405	0.116013
	46	68.1023	33.8616	9.99971	2.15634	0.482473	0.10404		0.212388	0.25127	0.493563	0.478064	0.122716
	47	69.2397	33.9327	11.1371	2.22742	0.537351	0.10747		0.197396	0.236278	0.547993	0.532767	0.128277
	48	70.3771	33.8616	12.2745	2.15634	0.592229	0.10404		0.173901	0.212783	0.601299	0.587738	0.126983
	49	71.5145	33.7194	13.4119	2.01416	0.647108	0.0971805		0.149063	0.187945	0.654364	0.642841	0.122262
	50	72.6519	33.5298	14.5493	1.82459	0.701986	0.0880341		0.124756	0.163638	0.707485	0.698034	0.115255
	51	73.7656	33.364	15.6631	1.65872	0.755721	0.080031		0.105507	0.144389	0.759947	0.752039	0.109347
	52	74.9031	33.1507	16.8005	1.44546	0.8106	0.0697413		0.0858253	0.124707	0.813594	0.807276	0.101198
	53	75.9457	32.7479	17.8431	1.04262	0.860905	0.0503052		0.0583666	0.0972486	0.862373	0.858299	0.0837324
	54	76.9883	32.274	18.8857	0.568704	0.91121	0.0274392		0.0301038	0.0689858	0.911623	0.909455	0.0628392
	55	77.9361	31.6342	19.8336	-0.071088	0.956942	-0.0034299		-0.00358421	0.0352978	0.956948	0.956352	0.0337711
	56	78.8129	30.8996	20.7103	-0.805664	0.999244	-0.0388722		-0.038882	0	1	1	0
	57	58.0078	39.0747	0	0	0	0	28.7475	#DIV/0!	#DIV/0!	0	0	0
	58	58.7661	38.9325	0.758272	-0.142176	0.026377	-0.00494569		-0.185348	0.0146341	0.0268366	0.0268338	0.000392716
	59	59.4296	38.506	1.42176	-0.568704	0.0494569	-0.0197827		-0.380506	-0.180524	0.0532667	0.0524011	-0.00956379
	60	60.1404	38.1506	2.13264	-0.924144	0.0741853	-0.032147		-0.408908	-0.208926	0.080851	0.0790928	-0.0167692
	61	60.8513	37.7951	2.84352	-1.27958	0.0989137	-0.0445112		-0.422854	-0.222872	0.108467	0.105785	-0.0239747
	62	61.6096	37.5108	3.60179	-1.56394	0.125291	-0.0544025		-0.409646	-0.209664	0.136592	0.133601	-0.0284291
	63	62.3679	37.3449	4.36006	-1.72981	0.151668	-0.0601725		-0.377692	-0.17771	0.163168	0.160598	-0.0288442
	64	63.1498	37.1553	5.14203	-1.91938	0.178869	-0.0667668		-0.357255	-0.157273	0.190924	0.188567	-0.0299035
	65	63.9555	37.0842	5.9477	-1.99046	0.206895	-0.0692396		-0.322945	-0.122963	0.218173	0.216526	-0.0267597
	66	64.7375	37.0368	6.72966	-2.03786	0.234096	-0.0708882		-0.294039	-0.0940571	0.244594	0.243512	-0.0229718
	67	65.5431	37.0132	7.53533	-2.06155	0.262121	-0.0717124		-0.26705	-0.0670681	0.271754	0.271143	-0.0182124
	68	66.3251	37.0368	8.3173	-2.03786	0.289323	-0.0708882		-0.240281	-0.0402987	0.29788	0.297639	-0.0120009
	69	67.1308	37.0605	9.12296	-2.01416	0.317348	-0.0700639		-0.217293	-0.0173114	0.324991	0.324942	-0.00562576
	70	67.9364	37.0842	9.92862	-1.99046	0.345374	-0.0692396		-0.197854	0.00212755	0.352246	0.352245	0.000749421
	71	68.7184	37.1079	10.7106	-1.96677	0.372575	-0.0684153		-0.181605	0.0183769	0.378804	0.37874	0.00696085
	72	69.5241	37.1553	11.5163	-1.91938	0.400601	-0.0667668		-0.165149	0.0348334	0.406126	0.40588	0.0141439
	73	70.3297	37.179	12.3219	-1.89568	0.428626	-0.0659425		-0.152649	0.0473327	0.433669	0.433183	0.0205191
	74	71.1117	37.2264	13.1039	-1.84829	0.455827	-0.0642939		-0.140124	0.0598576	0.460339	0.459515	0.0275384
	75	71.9174	37.2738	13.9096	-1.8009	0.483853	-0.0626454		-0.128756	0.0712264	0.487892	0.486654	0.0347214
	76	72.723	37.3449	14.7152	-1.72981	0.511879	-0.0601725		-0.117015	0.0829667	0.515403	0.51363	0.0427123
	77	73.505	37.4397	15.4972	-1.63502	0.53908	-0.0568754		-0.105116	0.0948663	0.542072	0.539634	0.0513473
	78	74.3107	37.5108	16.3028	-1.56394	0.567105	-0.0544025		-0.0956376	0.104344	0.569709	0.56661	0.0593381
	79	75.0926	37.5819	17.0848	-1.49285	0.594307	-0.0519297		-0.0871573	0.112825	0.596571	0.592778	0.0671653
	80	75.8983	37.6529	17.8905	-1.42176	0.622332	-0.0494569		-0.0793035	0.120679	0.624294	0.619754	0.0751562
	81	76.6803	37.7003	18.6724	-1.37437	0.649533	-0.0478083		-0.0734716	0.12651	0.651291	0.646086	0.0821755
	82	77.4859	37.724	19.4781	-1.35067	0.677559	-0.046984		-0.0692322	0.13075	0.679186	0.673389	0.0885506
	83	78.2679	37.8188	20.2601	-1.25589	0.70476	-0.0436869		-0.0619091	0.138073	0.706113	0.699393	0.0971856
	84	79.0736	37.9136	21.0657	-1.1611	0.732786	-0.0403898		-0.0550624	0.14492	0.733898	0.726205	0.105984
	85	79.8555	37.9373	21.8477	-1.13741	0.759987	-0.0395655		-0.0520138	0.147968	0.761016	0.7527	0.112196
	86	80.6612	37.961	22.6534	-1.11371	0.788013	-0.0387412		-0.0491236	0.150858	0.788964	0.780004	0.118571
	87	81.4668	37.9373	23.459	-1.13741	0.816038	-0.0395655		-0.0484469	0.151535	0.816997	0.807634	0.12333
	88	82.2488	37.8188	24.241	-1.25589	0.843239	-0.0436869		-0.0517621	0.14822	0.84437	0.835112	0.124695
	89	83.0071	37.6292	24.9993	-1.44546	0.869616	-0.0502811		-0.0577556	0.142226	0.871069	0.862274	0.123472
	90	83.5995	37.0842	25.5917	-1.99046	0.890224	-0.0692396		-0.0776215	0.122361	0.892912	0.886236	0.108985
	91	84.1445	36.5392	26.1367	-2.53547	0.909182	-0.0881981		-0.0967056	0.103276	0.91345	0.908583	0.0941703
	92	84.7369	35.9942	26.7291	-3.08048	0.929789	-0.107157		-0.114742	0.08524	0.935943	0.932545	0.0796833
	93	85.2819	35.4018	27.2741	-3.67288	0.948747	-0.127764		-0.13386	0.0661218	0.957311	0.95522	0.0632531
	94	85.8506	34.8568	27.8428	-4.21789	0.96853	-0.146722		-0.150346	0.0496358	0.979581	0.978374	0.0486023
	95	86.1587	34.1459	28.1508	-4.92877	0.979246	-0.17145		-0.173327	0.0266547	0.994142	0.993789	0.0264954
	96	86.1824	33.364	28.1745	-5.71074	0.98007	-0.198652		-0.199982	0	1	1	0
				Translate x	Translate y	Scale x	Scale y	length	Slope (rad)	New Slope	Length	New x	New y
5	17	45.6514	23.4937	0	0	0	0	31.1223	#DIV/0!	#DIV/0!	0	0	0
	18	47.3098	23.8392	1.65838	0.345495	0.0532859	0.0111012		0.205395	0.163198	0.05443	0.0537067	0.00884349
	19	48.9221	24.2998	3.27069	0.806155	0.105092	0.0259028		0.241662	0.199465	0.108237	0.106091	0.0214465
	20	50.5344	24.8296	4.883	1.33591	0.156897	0.0429247		0.26705	0.224853	0.162663	0.158568	0.0362679
	21	52.1467	25.2902	6.49531	1.79657	0.208703	0.0577263		0.269849	0.227652	0.216539	0.210952	0.0488709
	22	53.7821	25.7048	8.13065	2.21117	0.261249	0.0710478		0.265533	0.223336	0.270737	0.264013	0.0599639
	23	55.4174	26.1425	9.76599	2.64879	0.313794	0.0851094		0.264855	0.222657	0.325132	0.317105	0.0717963
	24	57.0527	26.534	11.4013	3.04036	0.36634	0.0976907		0.260602	0.218405	0.379142	0.370135	0.0821498
	25	58.6881	26.9025	13.0367	3.40888	0.418886	0.109532		0.255758	0.213561	0.43297	0.423134	0.091764
	26	60.3695	27.1789	14.7181	3.68528	0.472912	0.118413		0.245347	0.20315	0.487511	0.477486	0.098358
	27	62.0279	27.3402	16.3765	3.84651	0.526198	0.123594		0.230699	0.188502	0.540518	0.530943	0.101286
	28	63.7093	27.5014	18.0579	4.00774	0.580224	0.128774		0.218399	0.176202	0.594342	0.58514	0.104183
	29	65.3907	27.5244	19.7393	4.03077	0.63425	0.129514		0.201431	0.159234	0.647338	0.639149	0.102643
	30	67.0951	27.4784	21.4437	3.98471	0.689016	0.128034		0.183726	0.141529	0.700811	0.693803	0.0988542
	31	68.7765	27.3171	23.1251	3.82348	0.743042	0.122854		0.163856	0.121659	0.753129	0.747563	0.0913992
	32	70.4119	27.0177	24.7605	3.52405	0.795587	0.113232		0.141376	0.0991789	0.803605	0.799656	0.0795701
	33	72.0472	26.5801	26.3958	3.08642	0.848133	0.0991709		0.1164	0.0742027	0.853912	0.851562	0.0633044
	34	73.6595	26.0734	28.0081	2.5797	0.899939	0.0828891		0.0918461	0.049649	0.903748	0.902634	0.0448517
	35	75.1567	25.2902	29.5053	1.79657	0.948044	0.0577263		0.0608148	0.0186177	0.9498	0.949635	0.0176821
	36	76.746	24.8065	31.0946	1.31288	0.99911	0.0421846		0.0421972	0	1	1	0
	37	56.1545	32.9833	0	0	0	0	25.9553	#DIV/0!	#DIV/0!	0	0	0
	38	57.5364	33.1906	1.38198	0.207297	0.0532445	0.00798668		0.14889	0.267191	0.0538402	0.0519298	0.0142151
	39	58.9414	33.2827	2.78699	0.299429	0.107376	0.0115363		0.107027	0.225329	0.107994	0.105264	0.0241288
	40	60.3465	33.4669	4.19201	0.483693	0.161508	0.0186356		0.114877	0.233178	0.16258	0.15818	0.0375674
	41	61.7054	33.7894	5.55095	0.806155	0.213866	0.0310593		0.14422	0.262521	0.216109	0.208705	0.0560838
	42	63.0874	33.9276	6.93293	0.944353	0.26711	0.0363838		0.135379	0.253681	0.269577	0.260949	0.0676552
	43	64.4924	33.9967	8.33795	1.01345	0.321242	0.039046		0.120954	0.239255	0.323606	0.314388	0.0766878
	44	65.8974	34.1119	9.74296	1.12862	0.375374	0.043483		0.115325	0.233626	0.377884	0.367618	0.0874828
	45	67.3024	34.204	11.148	1.22075	0.429506	0.0470327		0.10907	0.227371	0.432073	0.420953	0.0973965
	46	68.7074	34.204	12.553	1.22075	0.483638	0.0470327		0.0969429	0.215244	0.485919	0.474706	0.103785
	47	70.1125	34.0197	13.958	1.03648	0.53777	0.0399334		0.0741214	0.192423	0.53925	0.529298	0.103125
	48	71.4944	33.8124	15.34	0.829188	0.591014	0.0319467		0.0540015	0.172303	0.591877	0.583113	0.101478
	49	72.8534	33.49	16.6989	0.506726	0.643371	0.019523		0.0303355	0.148637	0.643668	0.63657	0.0953207
	50	74.2123	33.1215	18.0579	0.138198	0.695729	0.00532445		0.00765291	0.125954	0.695749	0.690237	0.0874009
	51	75.5943	32.776	19.4399	-0.207297	0.748973	-0.00798668		-0.0106631	0.107638	0.749016	0.744681	0.080467
	52	76.9302	32.3844	20.7758	-0.598858	0.800443	-0.0230726		-0.0288169	0.0894843	0.800775	0.797571	0.0715612
	53	78.2661	31.9468	22.1117	-1.03649	0.851913	-0.0399334		-0.0468407	0.0714604	0.852848	0.850671	0.060893
	54	79.579	31.44	23.4246	-1.54321	0.902495	-0.0594564		-0.065785	0.0525162	0.904451	0.903204	0.0474765
	55	80.8228	30.7951	24.6683	-2.18814	0.950415	-0.0843038		-0.0884706	0.0298305	0.954147	0.953722	0.0284585
	56	81.9284	29.9199	25.7739	-3.06339	0.993011	-0.118025		-0.118301	0	1	1	0
	57	57.6055	39.8701	0	0	0	0	31.4752	#DIV/0!	#DIV/0!	0	0	0
	58	58.3656	39.4555	0.760089	-0.414594	0.0241488	-0.0131721		-0.499347	-0.243364	0.0275076	0.026697	-0.00662847
	59	59.1487	39.1561	1.54321	-0.714023	0.0490293	-0.0226852		-0.433354	-0.177371	0.0540231	0.0531755	-0.00953197
	60	59.9549	38.8567	2.34937	-1.01345	0.0746417	-0.0321984		-0.407256	-0.151273	0.0812903	0.080362	-0.0122502
	61	60.738	38.4881	3.13249	-1.38198	0.0995223	-0.0439069		-0.415492	-0.159509	0.108777	0.107396	-0.0172775
	62	61.5211	38.1657	3.91561	-1.70444	0.124403	-0.0541518		-0.410557	-0.154575	0.135678	0.13406	-0.0208889
	63	62.3273	37.8893	4.72177	-1.98084	0.150015	-0.0629332		-0.397213	-0.14123	0.162681	0.161061	-0.0228992
	64	63.1795	37.8202	5.57399	-2.04994	0.177091	-0.0651285		-0.352416	-0.096433	0.188688	0.187811	-0.0181675
	65	64.0317	37.7741	6.42621	-2.096	0.204167	-0.0665921		-0.315285	-0.0593023	0.214753	0.214375	-0.0127279
	66	64.884	37.705	7.27843	-2.1651	0.231243	-0.0687874		-0.289133	-0.0331497	0.241257	0.241125	-0.00799614
	67	65.7362	37.659	8.13065	-2.21117	0.258319	-0.070251		-0.265533	-0.00954996	0.267701	0.267689	-0.0025565
	68	66.5884	37.6129	8.98287	-2.25723	0.285395	-0.0717146		-0.246185	0.0097979	0.294267	0.294253	0.00288315
	69	67.4637	37.5438	9.85812	-2.32633	0.313202	-0.0739099		-0.231742	0.0242411	0.321805	0.32171	0.00780015
	70	68.3159	37.5208	10.7103	-2.34937	0.340278	-0.0746417		-0.215935	0.040048	0.348369	0.348089	0.0139477
	71	69.1681	37.5208	11.5626	-2.34937	0.367354	-0.0746417		-0.200458	0.0555245	0.374861	0.374283	0.0208033
	72	70.0203	37.4747	12.4148	-2.39543	0.39443	-0.0761053		-0.190608	0.0653753	0.401705	0.400847	0.0262429
	73	70.8725	37.4286	13.267	-2.4415	0.421506	-0.0775688		-0.181992	0.0739913	0.428584	0.427411	0.0316826
	74	71.7248	37.4056	14.1192	-2.46453	0.448582	-0.0783006		-0.17281	0.0831725	0.455364	0.45379	0.0378301
	75	72.577	37.4977	14.9714	-2.3724	0.475658	-0.0753735		-0.157155	0.098828	0.481593	0.479243	0.0475174
	76	73.4292	37.4747	15.8237	-2.39543	0.502734	-0.0761053		-0.150242	0.105741	0.508462	0.505622	0.053665
	77	74.2814	37.4517	16.6759	-2.41846	0.52981	-0.076837		-0.144023	0.111959	0.535352	0.532001	0.0598126
	78	75.1567	37.4517	17.5511	-2.41846	0.557617	-0.076837		-0.136933	0.11905	0.562886	0.558902	0.0668534
	79	76.0089	37.4517	18.4034	-2.41846	0.584693	-0.076837		-0.130666	0.125317	0.58972	0.585096	0.0737089
	80	76.8611	37.4286	19.2556	-2.4415	0.611769	-0.0775688		-0.126121	0.129862	0.616667	0.611475	0.0798565
	81	77.7133	37.3826	20.1078	-2.48756	0.638845	-0.0790324		-0.123086	0.132897	0.643715	0.638039	0.0852961
	82	78.5656	37.3135	20.96	-2.55666	0.665921	-0.0812277		-0.121378	0.134604	0.670857	0.664788	0.0900278
	83	79.4178	37.3135	21.8123	-2.55666	0.692997	-0.0812277		-0.11668	0.139303	0.697741	0.690982	0.0968834
	84	80.27	37.3135	22.6645	-2.55666	0.720073	-0.0812277		-0.11233	0.143653	0.72464	0.717176	0.103739
	85	81.1222	37.2444	23.5167	-2.62576	0.747149	-0.0834231		-0.111195	0.144788	0.751792	0.743925	0.108471
	86	81.9744	37.0831	24.3689	-2.78699	0.774225	-0.0885455		-0.113872	0.142111	0.779272	0.771416	0.110371
	87	82.8036	36.8528	25.1981	-3.01732	0.800569	-0.0958634		-0.119177	0.136806	0.806288	0.798754	0.109961
	88	83.6328	36.6455	26.0273	-3.22462	0.826913	-0.102449		-0.123266	0.132717	0.833235	0.825908	0.11026
	89	84.4159	36.3	26.8104	-3.57011	0.851793	-0.113426		-0.132383	0.1236	0.859312	0.852757	0.105941
	90	85.1991	35.9315	27.5935	-3.93864	0.876674	-0.125135		-0.14178	0.114203	0.88556	0.879791	0.100914
	91	85.8901	35.4478	28.2845	-4.42234	0.898627	-0.140502		-0.155096	0.100887	0.909545	0.90492	0.0916054
	92	86.558	34.9411	28.9525	-4.92906	0.919849	-0.156601		-0.16863	0.087353	0.933084	0.929527	0.0814041
	93	87.0878	34.2501	29.4822	-5.62005	0.93668	-0.178555		-0.188365	0.0676177	0.953547	0.951368	0.0644275
	94	87.5024	33.513	29.8968	-6.35711	0.949852	-0.201972		-0.209514	0.0464684	0.971088	0.97004	0.0451087
	95	87.8018	32.7069	30.1963	-7.16326	0.959365	-0.227584		-0.232918	0.0230648	0.98599	0.985728	0.0227396
	96	88.0552	31.9007	30.4496	-7.96942	0.967415	-0.253196		-0.255983	0	1	1	0
				Translate x	Translate y	Scale x	Scale y	length	Slope (rad)	New Slope	Length	New x	New y
6	17	37.72	24.0465	0	0	0	0	36.7819	#DIV/0!	#DIV/0!	0	0	0
	18	39.6531	24.6594	1.93315	0.61295	0.0525571	0.0166644		0.307046	0.242908	0.0551358	0.0535171	0.0132616
	19	41.5863	25.2724	3.8663	1.2259	0.105114	0.0333289		0.307046	0.242908	0.110272	0.107034	0.0265232
	20	43.5194	25.9325	5.79945	1.886	0.157671	0.0512752		0.314416	0.250278	0.165799	0.160634	0.041064
	21	45.429	26.569	7.70902	2.52253	0.209587	0.0685806		0.316236	0.252098	0.220523	0.213552	0.0550063
	22	47.3622	27.2055	9.64218	3.15905	0.262145	0.085886		0.316607	0.252469	0.275855	0.26711	0.0689075
	23	49.3189	27.7949	11.5989	3.74843	0.315343	0.101909		0.312576	0.248439	0.331401	0.321226	0.0814884
	24	51.2756	28.3136	13.5556	4.26708	0.368541	0.11601		0.304963	0.240825	0.386368	0.375218	0.0921504
	25	53.2323	28.8322	15.5123	4.78572	0.421739	0.130111		0.299246	0.235108	0.441353	0.429211	0.102812
	26	55.2126	29.3273	17.4926	5.2808	0.475578	0.143571		0.293187	0.229049	0.496776	0.483802	0.112794
	27	57.2165	29.6809	19.4965	5.63443	0.530058	0.153185		0.281331	0.217193	0.551749	0.538786	0.118896
	28	59.2204	29.9402	21.5004	5.89375	0.584537	0.160235		0.267551	0.203413	0.606102	0.593606	0.12244
	29	61.2243	30.2467	23.5043	6.20022	0.639017	0.168567		0.257916	0.193778	0.660877	0.648508	0.127263
	30	63.2517	30.2231	25.5317	6.17665	0.694138	0.167926		0.23736	0.173222	0.714162	0.703474	0.123091
	31	65.2792	30.1524	27.5592	6.10592	0.749259	0.166004		0.218035	0.153897	0.767428	0.758358	0.117639
	32	67.3066	29.8931	29.5866	5.8466	0.80438	0.158953		0.195096	0.130958	0.819935	0.812914	0.10707
	33	69.2869	29.4923	31.5669	5.44582	0.858219	0.148057		0.170835	0.106697	0.870896	0.865944	0.0927461
	34	71.1965	28.8322	33.4765	4.78572	0.910135	0.130111		0.141996	0.0778577	0.919388	0.916603	0.0715091
	35	72.941	27.7949	35.221	3.74843	0.957565	0.101909		0.106027	0.0418886	0.962972	0.962128	0.0403258
	36	74.4263	26.404	36.7063	2.3575	0.997944	0.064094		0.064138	0	1	1	0
	37	54.9769	36.2819	0	0	0	0	29.9676	#DIV/0!	#DIV/0!	0	0	0
	38	56.6036	36.4941	1.62667	0.212175	0.0542811	0.00708014		0.129703	0.228197	0.0547409	0.0533218	0.0123836
	39	58.2302	36.8006	3.25335	0.51865	0.108562	0.017307		0.15809	0.256584	0.109933	0.106334	0.0278986
	40	59.8569	37.0599	4.88002	0.777975	0.162843	0.0259605		0.15809	0.256584	0.1649	0.159501	0.0418479
	41	61.4836	37.3428	6.5067	1.06087	0.217124	0.0354007		0.161621	0.260116	0.219991	0.212591	0.0565801
	42	63.0867	37.6257	8.1098	1.34377	0.270619	0.0448409		0.164206	0.2627	0.274309	0.264898	0.071235
	43	64.7134	37.885	9.73647	1.6031	0.3249	0.0534944		0.163185	0.261679	0.329274	0.318065	0.0851843
	44	66.3636	38.0736	11.3867	1.7917	0.379968	0.0597879		0.15607	0.254565	0.384643	0.372247	0.0968623
	45	67.9903	38.0972	13.0134	1.81527	0.434249	0.0605746		0.138598	0.237093	0.438453	0.426187	0.102983
	46	69.6405	38.1443	14.6636	1.86242	0.489317	0.0621479		0.126333	0.224828	0.493247	0.480834	0.109964
	47	71.2908	38.0972	16.3139	1.81527	0.544384	0.0605746		0.110816	0.20931	0.547744	0.535789	0.113813
	48	72.941	37.9793	17.9641	1.6974	0.599452	0.0566411		0.0942085	0.192703	0.602122	0.590977	0.115314
	49	74.5677	37.7907	19.5908	1.5088	0.653733	0.0503477		0.0768639	0.175358	0.655669	0.645614	0.114389
	50	76.1708	37.4607	21.1939	1.17875	0.707228	0.0393341		0.0555601	0.154055	0.708321	0.699932	0.108689
	51	77.7975	37.1306	22.8206	0.8487	0.761509	0.0283206		0.037173	0.135667	0.762035	0.755033	0.103066
	52	79.4006	36.8006	24.4237	0.51865	0.815003	0.017307		0.0212323	0.119727	0.815187	0.809351	0.0973667
	53	80.9565	36.3055	25.9796	0.023575	0.866924	0.000786682		0.000907441	0.0994019	0.866924	0.862645	0.0860321
	54	82.1589	35.1975	27.182	-1.08445	0.907045	-0.0361874		-0.0398748	0.0586197	0.907766	0.906207	0.0531825
	55	83.4083	34.1366	28.4314	-2.14532	0.948739	-0.0715881		-0.0753133	0.0231812	0.951436	0.95118	0.0220534
	56	84.7993	33.335	29.8224	-2.94688	0.995153	-0.0983353		-0.0984945	0	1	1	0
	57	54.5997	46.3484	0	0	0	0	42.4201	#DIV/0!	#DIV/0!	0	0	0
	58	55.7313	45.9948	1.1316	-0.353625	0.026676	-0.00833626		-0.302885	-0.0906659	0.0279483	0.0278335	-0.00253048
	59	56.8157	45.4997	2.21605	-0.8487	0.0522406	-0.020007		-0.365747	-0.153528	0.0559407	0.0552827	-0.00855478
	60	57.8766	45.0047	3.27692	-1.34378	0.0772494	-0.0316778		-0.389159	-0.17694	0.0834922	0.0821886	-0.0146961
	61	58.9611	44.5568	4.36137	-1.7917	0.102814	-0.0422371		-0.389791	-0.177572	0.111152	0.109404	-0.0196339
	62	60.0927	44.1795	5.49298	-2.1689	0.12949	-0.0511291		-0.376059	-0.16384	0.139219	0.137354	-0.0227076
	63	61.2478	43.9438	6.64815	-2.40465	0.156722	-0.0566866		-0.347062	-0.134843	0.166659	0.165146	-0.0224046
	64	62.403	43.7552	7.80333	-2.59325	0.183954	-0.0611326		-0.320844	-0.108625	0.193846	0.192703	-0.0210151
	65	63.5818	43.6137	8.98207	-2.7347	0.211741	-0.0644671		-0.295545	-0.0833263	0.221338	0.22057	-0.0184219
	66	64.7605	43.4723	10.1608	-2.87615	0.239529	-0.0678016		-0.275846	-0.0636275	0.24894	0.248436	-0.0158287
	67	65.9393	43.3544	11.3396	-2.99403	0.267316	-0.0705804		-0.258142	-0.0459232	0.276477	0.276186	-0.0126923
	68	67.118	43.2837	12.5183	-3.06475	0.295104	-0.0722476		-0.240098	-0.0278795	0.303819	0.303701	-0.00846923
	69	68.2968	43.213	13.6971	-3.13547	0.322891	-0.0739149		-0.225038	-0.0128193	0.331243	0.331216	-0.0042462
	70	69.4755	43.1658	14.8758	-3.18263	0.350679	-0.0750264		-0.210769	0.00145036	0.358615	0.358614	0.000520119
	71	70.6543	43.1187	16.0546	-3.22978	0.378466	-0.0761379		-0.198525	0.0136941	0.386049	0.386013	0.00528643
	72	71.8566	43.0715	17.2569	-3.27692	0.40681	-0.0772494		-0.187656	0.0245625	0.414079	0.413954	0.0101698
	73	73.0353	43.0715	18.4356	-3.27692	0.434597	-0.0772494		-0.175912	0.0363069	0.441409	0.441118	0.0160227
	74	74.2141	43.0715	19.6144	-3.27692	0.462385	-0.0772494		-0.165538	0.0466805	0.468793	0.468283	0.0218756
	75	75.3928	43.0951	20.7931	-3.25335	0.490172	-0.0766936		-0.155204	0.0570147	0.496136	0.49533	0.0282717
	76	76.5716	43.1422	21.9719	-3.2062	0.51796	-0.0755821		-0.1449	0.0673189	0.523445	0.52226	0.0352112
	77	77.7503	43.2366	23.1506	-3.1119	0.545747	-0.0733591		-0.133619	0.0786004	0.550656	0.548956	0.0432372
	78	78.9291	43.3544	24.3294	-2.99403	0.573535	-0.0705804		-0.122446	0.0897726	0.577862	0.575535	0.0518065
	79	80.1078	43.5194	25.5082	-2.829	0.601323	-0.0666901		-0.110454	0.101765	0.605009	0.601879	0.0614623
	80	81.263	43.7552	26.6633	-2.59325	0.628554	-0.0611326		-0.0969541	0.115265	0.63152	0.62733	0.072631
	81	82.4182	43.9674	27.8185	-2.38108	0.655786	-0.0561308		-0.0853851	0.126834	0.658184	0.652897	0.0832564
	82	83.5734	44.2503	28.9737	-2.09818	0.683018	-0.0494618		-0.0722904	0.139929	0.684807	0.678113	0.0955116
	83	84.7285	44.5568	30.1288	-1.7917	0.71025	-0.0422371		-0.059398	0.152821	0.711504	0.703212	0.10831
	84	85.8837	44.651	31.284	-1.6974	0.737482	-0.0400141		-0.0542046	0.158014	0.738566	0.729365	0.116219
	85	87.0625	44.651	32.4628	-1.6974	0.765269	-0.0400141		-0.05224	0.159979	0.766314	0.756529	0.122072
	86	88.2412	44.4153	33.6415	-1.93315	0.793057	-0.0455716		-0.0574001	0.154819	0.794365	0.784864	0.122492
	87	89.3492	44.0852	34.7495	-2.2632	0.819177	-0.0533521		-0.065037	0.147182	0.820912	0.812037	0.120388
	88	90.4573	43.6609	35.8576	-2.68755	0.845297	-0.0633556		-0.0748108	0.137408	0.847668	0.839678	0.11611
	89	91.5653	43.213	36.9656	-3.13547	0.871418	-0.0739149		-0.0846189	0.1276	0.874547	0.867437	0.11129
	90	92.5554	42.6	37.9557	-3.74843	0.894759	-0.0883644		-0.0984386	0.11378	0.899112	0.893298	0.102081
	91	93.5456	41.9399	38.9459	-4.40853	0.918101	-0.103925		-0.112716	0.0995026	0.923964	0.919394	0.0917852
	92	94.5829	41.3977	39.9832	-4.95075	0.942554	-0.116708		-0.123194	0.0890253	0.949752	0.94599	0.0844402
	93	95.6202	40.8083	41.0205	-5.54013	0.967007	-0.130601		-0.134245	0.0779738	0.975786	0.972821	0.0760087
	94	96.0446	39.7475	41.4449	-6.601	0.97701	-0.15561		-0.157945	0.0542737	0.989325	0.987868	0.053668
	95	95.9738	38.5687	41.3741	-7.77975	0.975343	-0.183398		-0.185864	0.026355	0.992436	0.992091	0.0261526
	96	96.0681	37.4135	41.4684	-8.93492	0.977566	-0.21063		-0.212219	0	1	1	0
				Translate x	Translate y	Scale x	Scale y	length	Slope (rad)	New Slope	Length	New x	New y
7	17	31.8671	23.1761	0	0	0	0	39.0877	#DIV/0!	#DIV/0!	0	0	0
	18	33.8296	23.5733	1.96249	0.397171	0.0502074	0.010161		0.199684	0.150054	0.0512253	0.0506497	0.00765774
	19	35.8388	24.2975	3.97171	1.12142	0.10161	0.0286899		0.275189	0.225559	0.105583	0.102908	0.0236138
	20	37.8013	25.232	5.9342	2.05594	0.151818	0.0525982		0.333515	0.283885	0.160671	0.15424	0.0450018
	21	39.8339	26.003	7.96678	2.82692	0.203818	0.0723226		0.340979	0.291349	0.216269	0.207155	0.0621222
	22	41.9132	26.5871	10.0461	3.411	0.257014	0.0872652		0.327322	0.277691	0.271425	0.261027	0.0744074
	23	44.0393	27.1244	12.1721	3.94835	0.311405	0.101013		0.313668	0.264038	0.327379	0.316033	0.0854394
	24	46.1419	27.6852	14.2748	4.50906	0.365199	0.115357		0.305957	0.256327	0.382985	0.370472	0.097098
	25	48.2212	28.2459	16.3541	5.06977	0.418395	0.129702		0.300606	0.250976	0.438038	0.424314	0.108786
	26	50.3473	28.7131	18.4801	5.53703	0.472786	0.141657		0.291109	0.241479	0.493552	0.479232	0.118027
	27	52.4967	29.1103	20.6295	5.9342	0.527775	0.151818		0.280094	0.230464	0.549177	0.534657	0.125448
	28	54.6461	29.3673	22.7789	6.1912	0.582764	0.158392		0.265384	0.215754	0.603906	0.589905	0.129287
	29	56.8188	29.6009	24.9517	6.42483	0.638351	0.164369		0.252016	0.202386	0.659173	0.64572	0.132499
	30	58.9916	29.5542	27.1244	6.3781	0.693938	0.163174		0.230947	0.181317	0.712864	0.701179	0.128547
	31	61.1643	29.5308	29.2972	6.35474	0.749525	0.162576		0.213597	0.163967	0.766954	0.756667	0.125192
	32	63.2904	29.1103	31.4232	5.9342	0.803916	0.151818		0.186649	0.137019	0.818126	0.810458	0.111749
	33	65.2762	28.2692	33.4091	5.09313	0.854721	0.1303		0.151283	0.101653	0.864596	0.860133	0.0877373
	34	67.0518	27.0076	35.1847	3.83153	0.900147	0.098024		0.10847	0.0588403	0.905469	0.903902	0.0532473
	35	68.8508	25.7694	36.9836	2.59329	0.94617	0.0663455		0.0700054	0.0203754	0.948494	0.948297	0.0193246
	36	70.9067	25.1152	39.0396	1.93913	0.998769	0.0496097		0.0496301	0	1	1	0
	37	48.8053	35.2548	0	0	0	0	31.0558	#DIV/0!	#DIV/0!	0	0	0
	38	50.5342	35.3716	1.72886	0.116815	0.0556695	0.00376145		0.067465	0.164663	0.0557964	0.0550417	0.00914617
	39	52.2163	35.6987	3.411	0.443897	0.109834	0.0142935		0.12941	0.226608	0.110761	0.107929	0.024885
	40	53.8984	36.0491	5.09313	0.794342	0.163999	0.0255779		0.154717	0.251915	0.165982	0.160743	0.0413725
	41	55.5806	36.3996	6.77527	1.14479	0.218164	0.0368622		0.167385	0.264583	0.221256	0.213557	0.0578601
	42	57.2861	36.7266	8.48077	1.47187	0.273081	0.0473943		0.171842	0.26904	0.277164	0.267193	0.0736719
	43	58.9682	37.0537	10.1629	1.79895	0.327246	0.0579263		0.175197	0.272395	0.332334	0.32008	0.0894107
	44	60.6737	37.2873	11.8684	2.03258	0.382163	0.0654492		0.169614	0.266813	0.387727	0.374008	0.102228
	45	62.3792	37.4976	13.5739	2.24285	0.437081	0.0722199		0.163753	0.260951	0.443007	0.428009	0.114296
	46	64.1081	37.5677	15.3028	2.31294	0.49275	0.0744767		0.15001	0.247208	0.498347	0.483197	0.121944
	47	65.8369	37.6144	17.0316	2.35966	0.54842	0.0759813		0.13767	0.234868	0.553658	0.538457	0.128844
	48	67.5424	37.5677	18.7371	2.31294	0.603337	0.0744767		0.12282	0.220018	0.607916	0.593261	0.132676
	49	69.2713	37.4976	20.466	2.24285	0.659006	0.0722199		0.109153	0.206352	0.662952	0.648887	0.135833
	50	70.9534	37.1939	22.1481	1.93913	0.713171	0.0624401		0.0873301	0.184528	0.715899	0.703745	0.131355
	51	72.6356	36.7967	23.8303	1.54196	0.767336	0.0496512		0.0646158	0.161814	0.768941	0.758896	0.123883
	52	74.2943	36.3295	25.489	1.0747	0.820749	0.0346053		0.0421382	0.139337	0.821478	0.813516	0.114092
	53	75.7428	35.4183	26.9375	0.163541	0.867391	0.00526603		0.00607104	0.103269	0.867407	0.862785	0.0894175
	54	76.911	34.1567	28.1057	-1.09806	0.905005	-0.0353576		-0.0390491	0.0581493	0.905696	0.904165	0.0526359
	55	78.1726	32.9886	29.3673	-2.26621	0.945629	-0.0729722		-0.0770152	0.0201832	0.94844	0.948247	0.0191412
	56	79.7146	32.2409	30.9092	-3.01383	0.99528	-0.0970454		-0.0971984	0	1	1	0
	57	50.0903	46.726	0	0	0	0	41.2675	#DIV/0!	#DIV/0!	0	0	0
	58	51.2117	46.3522	1.12142	-0.373808	0.0271745	-0.00905818		-0.321751	-0.104924	0.0286445	0.028487	-0.00299998
	59	52.2397	45.8148	2.1494	-0.911157	0.0520845	-0.0220793		-0.40095	-0.184123	0.0565711	0.0556149	-0.0103573
	60	53.2209	45.1607	3.13064	-1.56532	0.0758623	-0.0379311		-0.463648	-0.246821	0.0848166	0.0822461	-0.0207226
	61	54.1554	44.4598	4.06516	-2.26621	0.0985077	-0.0549152		-0.508561	-0.291734	0.112781	0.108015	-0.0324372
	62	55.2068	43.9458	5.1165	-2.7802	0.123984	-0.0673702		-0.497746	-0.280919	0.141105	0.135574	-0.0391199
	63	56.3048	43.5486	6.21456	-3.17737	0.150592	-0.0769945		-0.472629	-0.255803	0.169134	0.16363	-0.0427945
	64	57.473	43.315	7.38271	-3.411	0.178899	-0.0826559		-0.432809	-0.215982	0.197071	0.192492	-0.0422336
	65	58.6178	43.1748	8.52749	-3.55118	0.20664	-0.0860527		-0.394597	-0.17777	0.223842	0.220314	-0.039583
	66	59.8093	43.0814	9.71901	-3.64463	0.235513	-0.0883173		-0.358771	-0.141944	0.251528	0.248998	-0.035583
	67	60.9774	43.0113	10.8872	-3.71472	0.263819	-0.0900157		-0.328815	-0.111989	0.278754	0.277007	-0.031152
	68	62.1456	42.9412	12.0553	-3.78481	0.292126	-0.0917141		-0.304208	-0.0873817	0.306185	0.305017	-0.0267209
	69	63.3137	42.8711	13.2235	-3.85489	0.320433	-0.0934125		-0.283658	-0.0668317	0.333771	0.333026	-0.0222899
	70	64.4819	42.8244	14.3916	-3.90162	0.34874	-0.0945448		-0.26474	-0.0479137	0.361328	0.360914	-0.017306
	71	65.65	42.7777	15.5598	-3.94835	0.377047	-0.095677		-0.248508	-0.0316817	0.388997	0.388801	-0.012322
	72	66.8415	42.7777	16.7513	-3.94835	0.40592	-0.095677		-0.231479	-0.0146526	0.417043	0.416998	-0.00611053
	73	68.0097	42.801	17.9194	-3.92498	0.434227	-0.0951109		-0.21563	0.0011969	0.444521	0.44452	0.000532047
	74	69.1778	42.8711	19.0876	-3.85489	0.462533	-0.0934125		-0.199278	0.0175489	0.471872	0.471799	0.00828038
	75	70.346	42.9646	20.2557	-3.76144	0.49084	-0.0911479		-0.183606	0.0332204	0.499231	0.498956	0.0165816
	76	71.5141	43.0814	21.4239	-3.64463	0.519147	-0.0883173		-0.168507	0.04832	0.526606	0.525991	0.0254357
	77	72.6823	43.1748	22.592	-3.55118	0.547454	-0.0860527		-0.155911	0.0609153	0.554176	0.553148	0.0337369
	78	73.8504	43.3617	23.7602	-3.36427	0.575761	-0.0815236		-0.140658	0.0761689	0.581504	0.579817	0.0442496
	79	74.9952	43.5486	24.905	-3.17737	0.603501	-0.0769945		-0.126894	0.0899325	0.608393	0.605934	0.0546406
	80	76.1634	43.7823	26.0731	-2.94374	0.631808	-0.0713332		-0.112427	0.1044	0.635822	0.63236	0.0662591
	81	77.3082	44.0159	27.2179	-2.71011	0.659549	-0.0656718		-0.0992437	0.117583	0.66281	0.658234	0.0777558
	82	78.453	44.2962	28.3627	-2.42975	0.687289	-0.0588782		-0.0854586	0.131368	0.689807	0.683863	0.0903583
	83	79.5977	44.5532	29.5075	-2.17276	0.71503	-0.0526507		-0.0735016	0.143325	0.716966	0.709615	0.102408
	84	80.7425	44.8336	30.6523	-1.8924	0.742771	-0.045857		-0.0616595	0.155167	0.744185	0.735244	0.11501
	85	81.864	45.114	31.7737	-1.61205	0.769945	-0.0390634		-0.0506918	0.166135	0.770936	0.760321	0.127491
	86	83.0321	45.2308	32.9418	-1.49523	0.798252	-0.0362327		-0.0453589	0.171468	0.799074	0.787356	0.136345
	87	84.2003	45.3009	34.11	-1.42514	0.826559	-0.0345343		-0.0417565	0.17507	0.82728	0.814634	0.144093
	88	85.2516	44.7869	35.1613	-1.93913	0.852035	-0.0469893		-0.0550937	0.161733	0.85333	0.842194	0.137411
	89	86.2328	44.1561	36.1426	-2.56993	0.875813	-0.062275		-0.0709859	0.145841	0.878024	0.868703	0.127598
	90	87.2842	43.6187	37.1939	-3.10728	0.901289	-0.0752961		-0.0833492	0.133478	0.904429	0.896384	0.120363
	91	88.2421	42.9412	38.1518	-3.78481	0.9245	-0.0917141		-0.0988804	0.117946	0.929039	0.922584	0.109323
	92	89.0831	42.1702	38.9928	-4.55579	0.944881	-0.110397		-0.116309	0.100518	0.951309	0.946507	0.0954624
	93	89.8541	41.3058	39.7638	-5.42022	0.963564	-0.131344		-0.135475	0.0813515	0.972474	0.969258	0.079025
	94	90.0877	40.161	39.9975	-6.565	0.969225	-0.159084		-0.162685	0.0541418	0.982194	0.980755	0.0531518
	95	90.3214	39.0162	40.2311	-7.70979	0.974887	-0.186825		-0.189342	0.0274847	0.992627	0.992252	0.0272786
	96	90.3914	37.8481	40.3012	-8.87794	0.976585	-0.215132		-0.216827	0	1	1	0
				Translate x	Translate y	Scale x	Scale y	length	Slope (rad)	New Slope	Length	New x	New y
8	17	47.388	23.2438	0	0	0	0	19.8637	#DIV/0!	#DIV/0!	0	0	0
	18	48.4542	23.4097	1.06623	0.165858	0.0536773	0.0083498		0.154319	0.125687	0.0543228	0.0538943	0.00680971
	19	49.4968	23.7177	2.10877	0.47388	0.106162	0.0238566		0.221047	0.192415	0.108809	0.106801	0.0208076
	20	50.5156	24.1205	3.12761	0.876678	0.157453	0.0441346		0.27329	0.244658	0.163522	0.158652	0.039609
	21	51.5581	24.4285	4.17014	1.1847	0.209938	0.0596414		0.276798	0.248166	0.218245	0.211559	0.0536069
	22	52.577	24.7365	5.18899	1.49272	0.261229	0.0751482		0.280108	0.251476	0.271824	0.263274	0.0676389
	23	53.6195	25.0683	6.23152	1.82444	0.313714	0.0918478		0.284816	0.256184	0.326883	0.316215	0.0828292
	24	54.6621	25.3763	7.27406	2.13246	0.366198	0.107355		0.285169	0.256538	0.38161	0.369122	0.0968271
	25	55.7283	25.5895	8.34029	2.34571	0.419876	0.11809		0.274167	0.245536	0.436166	0.423084	0.106021
	26	56.7945	25.7554	9.40652	2.51156	0.473553	0.12644		0.260916	0.232284	0.490142	0.476978	0.112831
	27	57.8844	25.8975	10.4964	2.65373	0.528423	0.133597		0.247633	0.219001	0.545049	0.532031	0.118414
	28	58.9744	25.9449	11.5864	2.70112	0.583293	0.135982		0.229038	0.200406	0.598934	0.586947	0.119228
	29	60.0406	25.9686	12.6526	2.72481	0.63697	0.137175		0.212116	0.183484	0.651574	0.640636	0.118884
	30	61.1305	25.8738	13.7425	2.63003	0.69184	0.132404		0.189093	0.160461	0.704396	0.695347	0.112544
	31	62.1968	25.6843	14.8088	2.44048	0.745518	0.122861		0.163332	0.1347	0.755574	0.748729	0.101468
	32	63.2393	25.3763	15.8513	2.13246	0.798002	0.107355		0.133726	0.105094	0.805191	0.800748	0.0844654
	33	64.2581	24.9735	16.8701	1.72966	0.849294	0.0870765		0.102171	0.0735393	0.853746	0.851438	0.0627273
	34	65.2296	24.4996	17.8416	1.25578	0.8982	0.0632199		0.0702692	0.0416374	0.900422	0.899641	0.0374804
	35	66.1773	24.002	18.7893	0.758208	0.945913	0.0381705		0.0403312	0.0116994	0.946683	0.946618	0.0110754
	36	67.2436	23.8125	19.8556	0.568656	0.99959	0.0286279		0.0286318	0	1	1	0
	37	55.5387	29.2621	0	0	0	0	15.7908	#DIV/0!	#DIV/0!	0	0	0
	38	56.3917	29.3806	0.852984	0.11847	0.0540177	0.00750245		0.138006	0.32363	0.0545362	0.051705	0.0173431
	39	57.2447	29.4753	1.70597	0.213246	0.108035	0.0135044		0.124355	0.309979	0.108876	0.103687	0.0332115
	40	58.1214	29.5464	2.58265	0.284328	0.163553	0.0180059		0.10965	0.295275	0.164542	0.157421	0.047882
	41	58.9744	29.5938	3.43563	0.331716	0.217571	0.0210069		0.0962534	0.281878	0.218583	0.209956	0.060801
	42	59.851	29.6412	4.31231	0.379104	0.273089	0.0240078		0.0876867	0.273311	0.274143	0.263967	0.0739969
	43	60.704	29.6886	5.16529	0.426492	0.327107	0.0270088		0.0823819	0.268006	0.32822	0.316503	0.0869158
	44	61.557	29.6175	6.01828	0.35541	0.381125	0.0225074		0.0589866	0.244611	0.381789	0.370423	0.0924612
	45	62.4337	29.5464	6.89495	0.284328	0.436643	0.0180059		0.0412138	0.226838	0.437014	0.425819	0.0982835
	46	63.2867	29.4279	7.74794	0.165858	0.49066	0.0105034		0.0214035	0.207028	0.490773	0.480293	0.100879
	47	64.1397	29.2858	8.60092	0.023694	0.544678	0.00150049		0.00275481	0.188379	0.54468	0.535044	0.102001
	48	64.9926	29.1436	9.45391	-0.11847	0.598696	-0.00750245		-0.0125307	0.173094	0.598743	0.589795	0.103122
	49	65.8456	29.0015	10.3069	-0.260634	0.652713	-0.0165054		-0.025282	0.160343	0.652922	0.644547	0.104243
	50	66.6986	28.8356	11.1599	-0.426492	0.706731	-0.0270088		-0.038198	0.147427	0.707247	0.699575	0.10389
	51	67.5279	28.5987	11.9892	-0.663432	0.759248	-0.0420137		-0.0552796	0.130345	0.76041	0.753959	0.0988351
	52	68.3335	28.3143	12.7948	-0.94776	0.810265	-0.0600196		-0.073939	0.111685	0.812485	0.807423	0.0905542
	53	68.9969	27.7694	13.4582	-1.49272	0.852279	-0.0945309		-0.110464	0.0751605	0.857505	0.855084	0.0643898
	54	69.5893	27.1533	14.0505	-2.10877	0.889791	-0.133544		-0.148972	0.0366521	0.899756	0.899152	0.0329705
	55	70.2527	26.5847	14.714	-2.67742	0.931805	-0.169555		-0.179995	0.00562927	0.947105	0.94709	0.00533148
	56	71.0583	26.3477	15.5196	-2.91436	0.982821	-0.18456		-0.185624	0	1	1	0
	57	56.3917	33.3375	0	0	0	0	19.6133	#DIV/0!	#DIV/0!	0	0	0
	58	56.8893	33.1242	0.497574	-0.213246	0.0253692	-0.0108725		-0.404892	-0.15962	0.0276009	0.02725	-0.00438698
	59	57.4106	32.911	1.01884	-0.426492	0.0519465	-0.0217451		-0.396441	-0.15117	0.0563142	0.055672	-0.00848061
	60	57.9318	32.7451	1.54011	-0.59235	0.0785238	-0.0302015		-0.367174	-0.121902	0.0841316	0.0835072	-0.0102304
	61	58.4531	32.6029	2.06138	-0.734514	0.105101	-0.0374498		-0.342296	-0.0970239	0.111574	0.111049	-0.0108084
	62	58.9744	32.4608	2.58265	-0.876678	0.131678	-0.0446982		-0.327245	-0.0819733	0.139058	0.138591	-0.0113863
	63	59.5193	32.3423	3.12761	-0.995148	0.159464	-0.0507385		-0.308053	-0.0627811	0.167341	0.167012	-0.010499
	64	60.0643	32.2238	3.67257	-1.11362	0.187249	-0.0567788		-0.294414	-0.049142	0.195668	0.195432	-0.00961165
	65	60.6093	32.1528	4.21753	-1.1847	0.215035	-0.060403		-0.273842	-0.0285704	0.223357	0.223266	-0.00638053
	66	61.1542	32.1054	4.76249	-1.23209	0.24282	-0.0628191		-0.253156	-0.00788439	0.250814	0.250806	-0.0019775
	67	61.6992	32.0817	5.30746	-1.25578	0.270605	-0.0640271		-0.232334	0.0129372	0.278077	0.278053	0.00359744
	68	62.2441	32.058	5.85242	-1.27948	0.298391	-0.0652352		-0.215237	0.0300347	0.305438	0.305301	0.00917237
	69	62.7891	32.0343	6.39738	-1.30317	0.326176	-0.0664432		-0.200954	0.0443174	0.332875	0.332548	0.0147473
	70	63.3578	32.0106	6.96604	-1.32686	0.355169	-0.0676513		-0.188222	0.0570502	0.361555	0.360967	0.0206156
	71	63.9027	31.9632	7.511	-1.37425	0.382955	-0.0700674		-0.180964	0.064308	0.389312	0.388507	0.0250186
	72	64.4477	31.9158	8.05596	-1.42164	0.41074	-0.0724835		-0.174672	0.0705995	0.417087	0.416048	0.0294216
	73	64.9926	31.9158	8.60092	-1.42164	0.438525	-0.0724835		-0.163808	0.0814635	0.444475	0.443001	0.0361685
	74	65.5376	31.9158	9.14588	-1.42164	0.466311	-0.0724835		-0.154206	0.0910653	0.471911	0.469955	0.0429153
	75	66.0826	31.9158	9.69085	-1.42164	0.494096	-0.0724835		-0.14566	0.0996114	0.499384	0.496909	0.0496621
	76	66.6275	31.8921	10.2358	-1.44533	0.521881	-0.0736916		-0.140276	0.104995	0.527059	0.524156	0.0552371
	77	67.1962	31.8684	10.8045	-1.46903	0.550875	-0.0748997		-0.135136	0.110135	0.555943	0.552575	0.0611054
	78	67.7411	31.8447	11.3494	-1.49272	0.57866	-0.0761077		-0.130773	0.114498	0.583644	0.579822	0.0666803
	79	68.2861	31.8447	11.8944	-1.49272	0.606446	-0.0761077		-0.124845	0.120426	0.611203	0.606776	0.0734271
	80	68.8311	31.821	12.4393	-1.51642	0.634231	-0.0773158		-0.121306	0.123965	0.638926	0.634023	0.0790021
	81	69.376	31.7973	12.9843	-1.54011	0.662016	-0.0785238		-0.118062	0.12721	0.666657	0.66127	0.084577
	82	69.921	31.7973	13.5293	-1.54011	0.689802	-0.0785238		-0.113347	0.131924	0.694257	0.688224	0.0913238
	83	70.4896	31.7737	14.0979	-1.5638	0.718795	-0.0797319		-0.110473	0.134799	0.723204	0.716643	0.0971921
	84	71.0346	31.7737	14.6429	-1.5638	0.74658	-0.0797319		-0.106393	0.138879	0.750826	0.743597	0.103939
	85	71.5796	31.7263	15.1879	-1.61119	0.774366	-0.082148		-0.105689	0.139583	0.778711	0.771137	0.108342
	86	72.1245	31.6552	15.7328	-1.68227	0.802151	-0.0857722		-0.106523	0.138749	0.806724	0.798971	0.111573
	87	72.6458	31.4893	16.2541	-1.84813	0.828728	-0.0942286		-0.113216	0.132055	0.834068	0.826806	0.109823
	88	73.1434	31.2761	16.7517	-2.06138	0.854098	-0.105101		-0.12244	0.122832	0.86054	0.854056	0.105436
	89	73.6883	31.1813	17.2966	-2.15615	0.881883	-0.109933		-0.124018	0.121254	0.888709	0.882184	0.107496
	90	74.2333	31.1102	17.8416	-2.22724	0.909668	-0.113558		-0.124192	0.12108	0.916729	0.910017	0.110727
	91	74.7546	30.9918	18.3629	-2.34571	0.936246	-0.119598		-0.127054	0.118218	0.943854	0.937266	0.111321
	92	75.1337	30.7311	18.742	-2.60634	0.955575	-0.132886		-0.138178	0.107093	0.96477	0.959243	0.103123
	93	75.2995	30.2098	18.9078	-3.12761	0.964031	-0.159464		-0.163929	0.0813425	0.977131	0.9739	0.0793946
	94	75.3706	29.6649	18.9789	-3.67257	0.967655	-0.187249		-0.191146	0.054126	0.985606	0.984163	0.0533209
	95	75.3943	29.1199	19.0026	-4.21753	0.968863	-0.215035		-0.218405	0.0268668	0.992439	0.992081	0.0266604
	96	75.418	28.575	19.0263	-4.76249	0.970071	-0.24282		-0.245272	0	1	1	0
				Translate x	Translate y	Scale x	Scale y	length	Slope (rad)	New Slope	Length	New x	New y
9	17	25.3848	13.5277	0	0	0	0	18.6641	#DIV/0!	#DIV/0!	0	0	0
	18	26.3898	13.4462	1.00507	-0.081492	0.0538504	-0.00436625		-0.0809041	-0.0969144	0.0540272	0.0537736	-0.00522782
	19	27.3949	13.582	2.01014	0.054328	0.107701	0.00291084		0.0270204	0.0110102	0.10774	0.107734	0.00118621
	20	28.3456	13.908	2.96088	0.380296	0.158641	0.0203758		0.127741	0.111731	0.159944	0.158946	0.0178335
	21	29.3371	14.1253	3.95236	0.597608	0.211763	0.0320192		0.150066	0.134056	0.21417	0.212249	0.0286248
	22	30.3014	14.4784	4.91668	0.95074	0.263431	0.0509396		0.191013	0.175002	0.26831	0.264212	0.0467157
	23	31.2658	14.7772	5.88101	1.24954	0.315098	0.0669492		0.209358	0.193347	0.322132	0.316129	0.061896
	24	32.2572	15.0353	6.87249	1.5076	0.368221	0.0807757		0.215947	0.199937	0.376976	0.369467	0.0748703
	25	33.2352	15.2662	7.8504	1.7385	0.420616	0.0931467		0.217936	0.201926	0.430806	0.422053	0.0864009
	26	34.2402	15.4427	8.85546	1.91506	0.474466	0.102607		0.212978	0.196968	0.485434	0.476048	0.0949978
	27	35.2453	15.6057	9.86053	2.07805	0.528317	0.111339		0.207704	0.191694	0.539921	0.530031	0.102867
	28	36.2639	15.7144	10.8792	2.1867	0.582895	0.117161		0.198356	0.182345	0.594553	0.584696	0.107814
	29	37.269	15.7144	11.8842	2.1867	0.636745	0.117161		0.181965	0.165954	0.647434	0.638539	0.106952
	30	38.2877	15.66	12.9029	2.13237	0.691323	0.11425		0.163783	0.147773	0.7007	0.693064	0.103168
	31	39.2927	15.5378	13.908	2.01014	0.745174	0.107701		0.143537	0.127527	0.752917	0.746803	0.0957572
	32	40.2842	15.2797	14.8995	1.75208	0.798297	0.0938744		0.117056	0.101046	0.803797	0.799697	0.081082
	33	41.2485	14.9674	15.8638	1.43969	0.849964	0.0771371		0.0905055	0.0744952	0.853457	0.85109	0.0635197
	34	42.1314	14.4784	16.7466	0.95074	0.897265	0.0509396		0.0567112	0.0407009	0.89871	0.897965	0.0365682
	35	43.0549	14.0438	17.6702	0.516116	0.946749	0.0276529		0.0292	0.0131897	0.947153	0.94707	0.0124923
	36	44.0464	13.8265	18.6617	0.298804	0.999872	0.0160096		0.0160103	0	1	1	0
	37	32.7598	18.0912	0	0	0	0	12.8165	#DIV/0!	#DIV/0!	0	0	0
	38	33.4389	18.1591	0.6791	0.06791	0.0529864	0.00529864		0.0996687	0.209039	0.0532507	0.0520915	0.0110506
	39	34.118	18.2406	1.3582	0.149402	0.105973	0.011657		0.10956	0.218929	0.106612	0.104067	0.0231545
	40	34.7971	18.3629	2.0373	0.27164	0.158959	0.0211946		0.132552	0.241921	0.160366	0.155696	0.0384186
	41	35.4626	18.4987	2.70282	0.40746	0.210886	0.0317918		0.149627	0.258997	0.213269	0.206156	0.0546205
	42	36.1553	18.4851	3.3955	0.393878	0.264932	0.0307321		0.115484	0.224854	0.266709	0.259995	0.0594664
	43	36.8344	18.4579	4.0746	0.366714	0.317918	0.0286127		0.0897582	0.199128	0.319203	0.312896	0.0631431
	44	37.5135	18.4172	4.7537	0.325968	0.370905	0.0254335		0.0684643	0.177834	0.371776	0.365913	0.0657665
	45	38.2062	18.3493	5.44638	0.258058	0.424951	0.0201348		0.0473461	0.156716	0.425428	0.420214	0.0663988
	46	38.8853	18.2814	6.12548	0.190148	0.477937	0.0148362		0.0310322	0.140402	0.478168	0.473462	0.0669154
	47	39.5644	18.1999	6.80458	0.108656	0.530924	0.00847783		0.0159667	0.125337	0.530992	0.526826	0.0663786
	48	40.2435	18.0912	7.48368	0	0.58391	0		0	0.10937	0.58391	0.580421	0.063735
	49	40.9226	17.9826	8.16278	-0.108656	0.636897	-0.00847783		-0.0133104	0.0960596	0.636953	0.634017	0.0610914
	50	41.5881	17.8739	8.8283	-0.217312	0.688823	-0.0169557		-0.0246104	0.0847595	0.689032	0.686558	0.0583321
	51	42.2672	17.7517	9.5074	-0.33955	0.74181	-0.0264932		-0.0356991	0.0736708	0.742283	0.740269	0.0546351
	52	42.9463	17.6294	10.1865	-0.461788	0.794796	-0.0360308		-0.0453023	0.0640676	0.795612	0.79398	0.0509381
	53	43.5982	17.4529	10.8384	-0.638354	0.845663	-0.0498072		-0.0588293	0.0505406	0.847129	0.846047	0.0427962
	54	44.2637	17.2763	11.504	-0.81492	0.89759	-0.0635837		-0.0707201	0.0386498	0.899839	0.899167	0.0347699
	55	44.8885	16.9911	12.1287	-1.10014	0.946337	-0.085838		-0.0904579	0.018912	0.950222	0.950052	0.0179695
	56	45.4997	16.6923	12.7399	-1.39895	0.994025	-0.109152		-0.10937	0	1	1	0
	57	32.5153	21.8534	0	0	0	0	17.0743	#DIV/0!	#DIV/0!	0	0	0
	58	32.9363	21.6769	0.421042	-0.176566	0.0246595	-0.0103411		-0.397079	-0.174096	0.02674	0.0263358	-0.00463186
	59	33.3574	21.5003	0.842084	-0.353132	0.0493189	-0.0206821		-0.397079	-0.174096	0.05348	0.0526715	-0.00926371
	60	33.7649	21.2966	1.24954	-0.556862	0.0731829	-0.0326141		-0.419232	-0.196249	0.0801213	0.0785834	-0.015623
	61	34.1859	21.1472	1.67059	-0.706264	0.0978424	-0.0413643		-0.399975	-0.176992	0.106227	0.104567	-0.0187033
	62	34.6205	20.9978	2.10521	-0.855666	0.123297	-0.0501144		-0.386056	-0.163073	0.133093	0.131327	-0.0216077
	63	35.0687	20.9027	2.55342	-0.95074	0.149548	-0.0556827		-0.356437	-0.133454	0.159578	0.158159	-0.0212331
	64	35.5169	20.8076	3.00162	-1.04581	0.175798	-0.0612509		-0.335263	-0.11228	0.186163	0.184991	-0.0208585
	65	35.9651	20.7126	3.44983	-1.14089	0.202049	-0.0668192		-0.319386	-0.0964035	0.212811	0.211823	-0.0204839
	66	36.4133	20.6718	3.89803	-1.18163	0.228299	-0.0692056		-0.294331	-0.0713483	0.238558	0.237951	-0.0170063
	67	36.8751	20.6175	4.35982	-1.23596	0.255345	-0.0723875		-0.276241	-0.0532582	0.265407	0.265031	-0.0141284
	68	37.3233	20.5631	4.80803	-1.29029	0.281595	-0.0755693		-0.262184	-0.0392011	0.291559	0.291335	-0.0114265
	69	37.7851	20.5224	5.26982	-1.33104	0.308641	-0.0779557		-0.247403	-0.0244199	0.318334	0.318239	-0.00777291
	70	38.2333	20.4952	5.71802	-1.3582	0.334891	-0.0795467		-0.233208	-0.0102249	0.344209	0.344191	-0.00351945
	71	38.6815	20.4545	6.16623	-1.39895	0.361142	-0.0819331		-0.223096	-0.000112775	0.370319	0.370319	-4.17626e-05
	72	39.1433	20.4409	6.62802	-1.41253	0.388188	-0.0827285		-0.209974	0.0130095	0.396905	0.396872	0.00516338
	73	39.6051	20.4409	7.0898	-1.41253	0.415234	-0.0827285		-0.196659	0.0263243	0.423395	0.423248	0.0111443
	74	40.0533	20.4273	7.53801	-1.42611	0.441484	-0.083524		-0.186979	0.0360037	0.449315	0.449024	0.0161735
	75	40.5151	20.4545	7.9998	-1.39895	0.46853	-0.0819331		-0.173122	0.0498609	0.47564	0.475049	0.023706
	76	40.9633	20.4545	8.448	-1.39895	0.49478	-0.0819331		-0.164106	0.0588773	0.501518	0.500649	0.029511
	77	41.4251	20.4002	8.90979	-1.45327	0.521826	-0.0851149		-0.161686	0.0612971	0.528722	0.527729	0.0323888
	78	41.8733	20.3594	9.358	-1.49402	0.548077	-0.0875013		-0.158316	0.0646674	0.555017	0.553857	0.0358665
	79	42.3351	20.3323	9.81979	-1.52118	0.575122	-0.0890923		-0.153689	0.0692945	0.581982	0.580585	0.0402959
	80	42.7833	20.3051	10.268	-1.54835	0.601373	-0.0906832		-0.149666	0.0733169	0.608172	0.606538	0.0445493
	81	43.2451	20.2643	10.7298	-1.58909	0.628419	-0.0930696		-0.147032	0.0759505	0.635273	0.633442	0.0482029
	82	43.6933	20.21	11.178	-1.64342	0.654669	-0.0962515		-0.145977	0.0770057	0.661707	0.659746	0.0509049
	83	44.1415	20.1693	11.6262	-1.68417	0.680919	-0.0986379		-0.143859	0.0791239	0.688027	0.685874	0.0543825
	84	44.6033	20.1014	12.088	-1.75208	0.707965	-0.102615		-0.143941	0.0790416	0.715363	0.71313	0.0564846
	85	45.0515	20.0335	12.5362	-1.81999	0.734216	-0.106593		-0.144172	0.0788115	0.741913	0.73961	0.0584107
	86	45.4997	20.0063	12.9844	-1.84715	0.760466	-0.108183		-0.141311	0.0816718	0.768123	0.765562	0.0626642
	87	45.9615	19.9791	13.4462	-1.87432	0.787512	-0.109774		-0.138501	0.0844815	0.795126	0.79229	0.0670936
	88	46.4097	19.9384	13.8944	-1.91506	0.813762	-0.112161		-0.136967	0.086016	0.821456	0.818419	0.0705713
	89	46.8579	19.8705	14.3426	-1.98297	0.840013	-0.116138		-0.137387	0.0855964	0.848003	0.844899	0.0724974
	90	47.3197	19.8026	14.8044	-2.05088	0.867059	-0.120115		-0.137656	0.085327	0.875339	0.872154	0.0745995
	91	47.7543	19.6939	15.239	-2.15954	0.892514	-0.126479		-0.140774	0.0822091	0.901431	0.898386	0.0740224
	92	48.1754	19.5309	15.66	-2.32252	0.917173	-0.136025		-0.147236	0.0757475	0.927205	0.924546	0.0701663
	93	48.5556	19.2864	16.0403	-2.567	0.939446	-0.150343		-0.158688	0.0642947	0.9514	0.949434	0.0611278
	94	48.8137	18.9197	16.2984	-2.93371	0.95456	-0.171821		-0.178093	0.04489	0.969901	0.968924	0.0435243
	95	49.0174	18.5123	16.5021	-3.34117	0.966492	-0.195685		-0.199769	0.0232144	0.986103	0.985837	0.0228897
	96	49.1668	18.0776	16.6515	-3.7758	0.975242	-0.22114		-0.222983	0	1	1	0
				Translate x	Translate y	Scale x	Scale y	length	Slope (rad)	New Slope	Length	New x	New y
10	17	25.782	13.4842	0	0	0	0	19.6145	#DIV/0!	#DIV/0!	0	0	0
	18	26.8233	13.5105	1.0413	0.026362	0.0530883	0.00134401		0.025311	0.0145588	0.0531053	0.0530997	0.000773121
	19	27.8383	13.8269	2.05624	0.342706	0.104833	0.0174721		0.165149	0.154396	0.106279	0.105014	0.0163439
	20	28.8532	14.1169	3.07117	0.632688	0.156577	0.0322562		0.203166	0.192414	0.159865	0.156915	0.0305708
	21	29.8945	14.3541	4.11247	0.869946	0.209665	0.0443523		0.208465	0.197713	0.214305	0.21013	0.0420954
	22	30.9094	14.6309	5.12741	1.14675	0.26141	0.0584644		0.220029	0.209277	0.267868	0.262023	0.0556503
	23	31.9376	14.8945	6.15553	1.41037	0.313826	0.0719044		0.225234	0.214482	0.321958	0.314581	0.068526
	24	32.992	15.0659	7.21001	1.58172	0.367586	0.0806405		0.215957	0.205205	0.376328	0.368432	0.0766835
	25	34.0202	15.3427	8.23813	1.85852	0.420003	0.0947526		0.221885	0.211133	0.430558	0.420997	0.0902312
	26	35.0746	15.4218	9.2926	1.93761	0.473763	0.0987846		0.205565	0.194813	0.483952	0.474798	0.093685
	27	36.1291	15.4613	10.3471	1.97715	0.527523	0.100801		0.188807	0.178055	0.537068	0.528577	0.0951228
	28	37.1968	15.4877	11.4147	2.00351	0.581956	0.102145		0.17375	0.162998	0.590852	0.58302	0.0958815
	29	38.2644	15.5009	12.4824	2.01669	0.636388	0.102817		0.160179	0.149426	0.64464	0.637457	0.0959682
	30	39.3189	15.4745	13.5369	1.99033	0.690148	0.101473		0.145984	0.135232	0.697568	0.691199	0.0940462
	31	40.3734	15.3427	14.5914	1.85852	0.743909	0.0947526		0.126689	0.115937	0.749919	0.744884	0.0867486
	32	41.4147	15.1054	15.6327	1.62126	0.796997	0.0826565		0.103341	0.0925882	0.801272	0.79784	0.0740824
	33	42.4165	14.7891	16.6344	1.30492	0.848069	0.0665284		0.0782866	0.0675343	0.850675	0.848736	0.0574061
	34	43.405	14.3937	17.623	0.909489	0.89847	0.0463683		0.0515623	0.0408101	0.899665	0.898916	0.0367052
	35	44.3672	13.9587	18.5852	0.474516	0.947526	0.0241921		0.0255264	0.0147741	0.947835	0.947731	0.0140029
	36	45.3954	13.6951	19.6133	0.210896	0.999942	0.0107521		0.0107523	0	1	1	0
	37	33.0184	18.7566	0	0	0	0	17.4622	#DIV/0!	#DIV/0!	0	0	0
	38	33.9674	18.8488	0.949032	0.092267	0.0543478	0.00528381		0.0969176	0.251518	0.054604	0.052886	0.0135896
	39	34.9165	18.7961	1.89806	0.039543	0.108696	0.00226449		0.0208303	0.175431	0.108719	0.10705	0.018975
	40	35.8655	18.9147	2.8471	0.158172	0.163043	0.00905797		0.0554985	0.210099	0.163295	0.159704	0.0340562
	41	36.7882	19.1124	3.76977	0.355887	0.215882	0.0203804		0.0941266	0.248727	0.216841	0.210168	0.05338
	42	37.7372	19.2047	4.7188	0.448154	0.270229	0.0256642		0.0946881	0.249289	0.271445	0.263054	0.0669695
	43	38.6862	19.3102	5.66783	0.553602	0.324577	0.0317029		0.0973656	0.251966	0.326122	0.315824	0.0813049
	44	39.6484	19.3365	6.63004	0.579964	0.37968	0.0332125		0.0872531	0.241854	0.38113	0.370037	0.0912816
	45	40.5975	19.3497	7.57907	0.593145	0.434028	0.0339674		0.0781017	0.232702	0.435355	0.42362	0.100396
	46	41.5465	19.3365	8.52811	0.579964	0.488375	0.0332125		0.0679016	0.222502	0.489503	0.477436	0.108019
	47	42.4955	19.2047	9.47714	0.448154	0.542723	0.0256642		0.0472527	0.201853	0.54333	0.532298	0.10893
	48	43.4314	19.0465	10.413	0.289982	0.596316	0.0166063		0.0278409	0.182441	0.596547	0.586647	0.108232
	49	44.3672	18.8225	11.3488	0.065905	0.649909	0.00377415		0.00580714	0.160408	0.64992	0.641577	0.103806
	50	45.3031	18.6379	12.2847	-0.118629	0.703502	-0.00679347		-0.00965635	0.144944	0.703535	0.696158	0.101617
	51	46.1994	18.3348	13.181	-0.421792	0.75483	-0.0241546		-0.0319891	0.122611	0.755217	0.749547	0.0923664
	52	47.0825	17.9789	14.0641	-0.777679	0.805404	-0.044535		-0.055239	0.0993616	0.806634	0.802656	0.0800167
	53	47.8866	17.4912	14.8682	-1.26538	0.851449	-0.0724637		-0.0849018	0.0696988	0.854527	0.852452	0.0595112
	54	48.6906	17.0035	15.6722	-1.75307	0.897493	-0.100392		-0.111396	0.0432049	0.903091	0.902248	0.0390058
	55	49.3628	16.3444	16.3444	-2.41212	0.93599	-0.138134		-0.146523	0.00807755	0.946128	0.946097	0.00764231
	56	50.2723	16.0676	17.2539	-2.68892	0.988073	-0.153985		-0.154601	0	1	1	0
	57	33.4666	23.5544	0	0	0	0	21.029	#DIV/0!	#DIV/0!	0	0	0
	58	34.007	23.3436	0.540421	-0.210896	0.0256988	-0.0100288		-0.372068	-0.17332	0.0275863	0.027173	-0.00475736
	59	34.521	23.0536	1.05448	-0.500878	0.050144	-0.0238184		-0.443448	-0.244701	0.0555134	0.0538596	-0.013449
	60	35.0615	22.8163	1.5949	-0.738136	0.0758428	-0.0351008		-0.433455	-0.234708	0.0835715	0.0812801	-0.0194353
	61	35.6282	22.645	2.16168	-0.909489	0.102795	-0.0432492		-0.39825	-0.199502	0.111523	0.109311	-0.0221017
	62	36.195	22.4868	2.72847	-1.06766	0.129748	-0.0507708		-0.372988	-0.17424	0.139327	0.137218	-0.0241537
	63	36.775	22.3813	3.30843	-1.17311	0.157327	-0.0557852		-0.340751	-0.142003	0.166924	0.165244	-0.0236241
	64	37.355	22.3023	3.8884	-1.2522	0.184906	-0.059546		-0.311547	-0.112799	0.194257	0.193023	-0.0218656
	65	37.9349	22.2363	4.46836	-1.3181	0.212485	-0.06268		-0.28685	-0.088102	0.221537	0.220678	-0.0194926
	66	38.5281	22.1968	5.0615	-1.35764	0.240691	-0.0645604		-0.262061	-0.0633128	0.249199	0.2487	-0.015767
	67	39.108	22.1573	5.64147	-1.39719	0.26827	-0.0664408		-0.242778	-0.0440307	0.276375	0.276107	-0.0121651
	68	39.7012	22.1309	6.23461	-1.42355	0.296476	-0.0676944		-0.224482	-0.0257338	0.304106	0.304006	-0.00782495
	69	40.2811	22.1309	6.81458	-1.42355	0.324055	-0.0676944		-0.205936	-0.00718827	0.33105	0.331042	-0.00237966
	70	40.8743	22.1441	7.40772	-1.41037	0.352261	-0.0670676		-0.18814	0.010608	0.358589	0.358569	0.00380384
	71	41.4674	22.1441	8.00087	-1.41037	0.380467	-0.0670676		-0.174484	0.0242635	0.386333	0.38622	0.00937288
	72	42.0474	22.1045	8.58083	-1.44991	0.408047	-0.068948		-0.16739	0.031358	0.413831	0.413627	0.0129748
	73	42.6405	22.065	9.17398	-1.48945	0.436253	-0.0708284		-0.160952	0.0377958	0.441965	0.441649	0.0167004
	74	43.2205	22.0518	9.75394	-1.50263	0.463832	-0.0714552		-0.152852	0.0458953	0.469303	0.468809	0.0215313
	75	43.8136	22.065	10.3471	-1.48945	0.492038	-0.0708284		-0.142967	0.0557808	0.497109	0.496336	0.0277148
	76	44.3936	22.0782	10.927	-1.47627	0.519617	-0.0702016		-0.134289	0.0644583	0.524338	0.523249	0.0337745
	77	44.9868	22.1045	11.5202	-1.44991	0.547823	-0.068948		-0.1252	0.0735479	0.552145	0.550652	0.0405725
	78	45.5799	22.1309	12.1133	-1.42355	0.576029	-0.0676944		-0.116982	0.0817653	0.579993	0.578055	0.0473704
	79	46.1599	22.1441	12.6933	-1.41037	0.603608	-0.0670676		-0.110657	0.0880905	0.607323	0.604968	0.0534302
	80	46.753	22.1573	13.2864	-1.39719	0.631814	-0.0664408		-0.104774	0.0939741	0.635298	0.632495	0.0596137
	81	47.3462	22.1573	13.8796	-1.39719	0.66002	-0.0664408		-0.100327	0.0984209	0.663356	0.660145	0.0651827
	82	47.9261	22.1573	14.4596	-1.39719	0.687599	-0.0664408		-0.0963281	0.10242	0.690802	0.687182	0.070628
	83	48.5193	22.1573	15.0527	-1.39719	0.715805	-0.0664408		-0.0925544	0.106193	0.718882	0.714832	0.0761971
	84	49.0992	22.1704	15.6327	-1.384	0.743384	-0.065814		-0.0883027	0.110445	0.746292	0.741745	0.0822568
	85	49.6924	22.1968	16.2258	-1.35764	0.77159	-0.0645604		-0.0834774	0.11527	0.774287	0.769148	0.0890548
	86	50.246	22.355	16.7794	-1.19947	0.797916	-0.0570388		-0.0713633	0.127384	0.799952	0.79347	0.101626
	87	50.8259	22.3682	17.3594	-1.18629	0.825495	-0.056412		-0.068231	0.130517	0.82742	0.820383	0.107686
	88	51.4059	22.4077	17.9393	-1.14675	0.853074	-0.0545316		-0.0638367	0.134911	0.854815	0.847048	0.114974
	89	51.9068	22.1441	18.4402	-1.41037	0.876893	-0.0670676		-0.0763346	0.122413	0.879454	0.872873	0.107388
	90	52.4077	21.9068	18.9411	-1.64763	0.900711	-0.07835		-0.0867684	0.111979	0.904112	0.89845	0.10103
	91	52.9744	21.8673	19.5079	-1.68717	0.927663	-0.0802304		-0.0862718	0.112476	0.931126	0.925243	0.104509
	92	53.3699	21.4587	19.9033	-2.09578	0.946467	-0.0996611		-0.104911	0.0938363	0.9517	0.947513	0.089173
	93	53.6599	20.9842	20.1933	-2.57029	0.960257	-0.122226		-0.126604	0.0721439	0.968004	0.965486	0.0697751
	94	53.6599	20.4174	20.1933	-3.13708	0.960257	-0.149178		-0.15412	0.0446272	0.971776	0.970808	0.0433533
	95	53.8312	19.9165	20.3646	-3.63796	0.968405	-0.172997		-0.176776	0.0219717	0.983736	0.983499	0.0216126
	96	54.0816	19.4024	20.6151	-4.15201	0.980315	-0.197442		-0.198748	0	1	1	0
				Translate x	Translate y	Scale x	Scale y	length	Slope (rad)	New Slope	Length	New x	New y
11	17	29.7558	14.1733	0	0	0	0	20.7182	#DIV/0!	#DIV/0!	0	0	0
	18	30.8398	14.4578	1.084	0.28455	0.0523211	0.0137343		0.256708	0.26194	0.0540937	0.0522485	0.0140078
	19	31.8967	14.8237	2.1409	0.6504	0.103334	0.0313926		0.294937	0.300169	0.107997	0.103168	0.0319329
	20	32.9943	15.0269	3.23845	0.85365	0.156309	0.0412028		0.257736	0.262968	0.161648	0.156091	0.0420201
	21	34.1054	15.1489	4.34955	0.9756	0.209938	0.047089		0.220647	0.225879	0.215154	0.209689	0.0481867
	22	35.2165	15.298	5.46065	1.12465	0.263567	0.0542831		0.203115	0.208347	0.269099	0.26328	0.0556614
	23	36.3276	15.4741	6.57175	1.3008	0.317196	0.0627853		0.195412	0.200644	0.323351	0.316864	0.064444
	24	37.4386	15.6502	7.68285	1.47695	0.370826	0.0712874		0.189923	0.195155	0.377616	0.370447	0.0732267
	25	38.5362	15.8399	8.7804	1.66665	0.423801	0.0804436		0.187583	0.192815	0.431368	0.423374	0.0826599
	26	39.6473	16.0025	9.8915	1.82925	0.47743	0.0882918		0.182866	0.188098	0.485525	0.476961	0.0907885
	27	40.7584	16.1516	11.0026	1.9783	0.531059	0.0954859		0.177902	0.183134	0.539575	0.530552	0.0982632
	28	41.883	16.2193	12.1272	2.04605	0.585342	0.098756		0.167141	0.172373	0.593614	0.584817	0.101817
	29	42.9941	16.1922	13.2383	2.01895	0.638971	0.097448		0.151342	0.156574	0.646359	0.638452	0.10079
	30	44.1052	16.0568	14.3494	1.88345	0.6926	0.0909078		0.13051	0.135742	0.698541	0.692115	0.0945304
	31	45.2163	15.867	15.4605	1.69375	0.746229	0.0817517		0.109118	0.11435	0.750694	0.745791	0.0856549
	32	46.2868	15.5419	16.531	1.36855	0.797896	0.0660553		0.0825985	0.0878307	0.800626	0.79754	0.0702291
	33	47.3166	15.1082	17.5608	0.93495	0.847601	0.0451269		0.0531905	0.0584227	0.848802	0.847354	0.049561
	34	48.3464	14.6611	18.5906	0.4878	0.897306	0.0235445		0.026233	0.0314652	0.897615	0.897171	0.028239
	35	49.3762	14.2275	19.6204	0.0542	0.947011	0.00261605		0.00276242	0.00799455	0.947015	0.946985	0.00757088
	36	50.4737	14.0649	20.7179	-0.1084	0.999986	-0.00523211		-0.00523213	0	1	1	0
	37	37.1135	19.119	0	0	0	0	16.4583	#DIV/0!	#DIV/0!	0	0	0
	38	37.9942	19.2004	0.88075	0.0813	0.0535139	0.00493975		0.0920468	0.157958	0.0537414	0.0530724	0.00845362
	39	38.8479	19.4443	1.7344	0.3252	0.105381	0.019759		0.185348	0.251259	0.107218	0.103851	0.0266568
	40	39.715	19.6475	2.6016	0.52845	0.158072	0.0321083		0.200399	0.26631	0.1613	0.155614	0.0424498
	41	40.5958	19.783	3.48235	0.66395	0.211586	0.0403413		0.1884	0.254311	0.215397	0.208469	0.0541894
	42	41.4765	19.8507	4.3631	0.7317	0.2651	0.0444577		0.166156	0.232067	0.268802	0.261596	0.0618215
	43	42.3708	19.9049	5.2574	0.7859	0.319437	0.0477509		0.148386	0.214297	0.322986	0.315598	0.0686864
	44	43.2516	19.8914	6.13815	0.77235	0.372951	0.0469276		0.12517	0.191081	0.375892	0.36905	0.0713895
	45	44.1459	19.8643	7.03245	0.74525	0.427288	0.045281		0.105579	0.17149	0.429681	0.423378	0.0733253
	46	45.0266	19.783	7.9132	0.66395	0.480802	0.0403413		0.083708	0.149619	0.482491	0.477101	0.0719209
	47	45.9074	19.6882	8.79395	0.5691	0.534316	0.0345782		0.0646248	0.130536	0.535434	0.530878	0.0696949
	48	46.8017	19.6475	9.68825	0.52845	0.588653	0.0321083		0.0544915	0.120402	0.589528	0.58526	0.0708092
	49	47.6824	19.6339	10.569	0.5149	0.642167	0.0312851		0.0486795	0.11459	0.642929	0.638712	0.0735123
	50	48.5767	19.5662	11.4633	0.44715	0.696504	0.0271686		0.0389873	0.104898	0.697034	0.693202	0.0729837
	51	49.4575	19.4578	12.344	0.33875	0.750018	0.0205823		0.0274355	0.0933465	0.7503	0.747034	0.0699362
	52	50.3382	19.3359	13.2248	0.2168	0.803532	0.0131727		0.016392	0.082303	0.80364	0.80092	0.0660673
	53	51.219	19.2275	14.1056	0.1084	0.857046	0.00658633		0.00768477	0.0735958	0.857071	0.854751	0.0630199
	54	52.0591	18.97	14.9457	-0.14905	0.90809	-0.0090562		-0.00997247	0.0559385	0.908135	0.906715	0.0507732
	55	52.8721	18.6177	15.7586	-0.50135	0.957487	-0.0304618		-0.0318035	0.0341074	0.957972	0.957415	0.0326676
	56	53.536	18.035	16.4226	-1.084	0.997829	-0.0658633		-0.065911	0	1	1	0
	57	38.0348	24.5932	0	0	0	0	21.1544	#DIV/0!	#DIV/0!	0	0	0
	58	38.4278	24.1596	0.39295	-0.4336	0.0185753	-0.0204969		-0.834539	-0.593289	0.0276616	0.0229344	-0.0154653
	59	38.8749	23.7938	0.8401	-0.79945	0.0397127	-0.0377911		-0.76061	-0.51936	0.0548203	0.0475916	-0.0272087
	60	39.4034	23.577	1.36855	-1.01625	0.0646933	-0.0480396		-0.638732	-0.397481	0.0805793	0.0742972	-0.031192
	61	39.959	23.3873	1.9241	-1.20595	0.0909549	-0.057007		-0.559864	-0.318614	0.107343	0.101941	-0.0336254
	62	40.5281	23.2247	2.4932	-1.36855	0.117857	-0.0646933		-0.502008	-0.260758	0.134445	0.1299	-0.0346617
	63	41.1107	23.184	3.07585	-1.4092	0.1454	-0.0666149		-0.429611	-0.18836	0.159933	0.157104	-0.0299473
	64	41.6933	23.1434	3.6585	-1.44985	0.172942	-0.0685365		-0.377309	-0.136059	0.186028	0.184309	-0.0252328
	65	42.2625	23.0892	4.2276	-1.50405	0.199845	-0.0710986		-0.341805	-0.100555	0.212115	0.211044	-0.0212933
	66	42.8451	22.9944	4.81025	-1.5989	0.227387	-0.0755823		-0.320905	-0.079655	0.23962	0.23886	-0.0190667
	67	43.4277	22.9266	5.3929	-1.66665	0.25493	-0.0787849		-0.299734	-0.0584841	0.266827	0.26637	-0.0155962
	68	44.0104	22.8859	5.97555	-1.7073	0.282473	-0.0807065		-0.2783	-0.0370494	0.293776	0.293574	-0.0108817
	69	44.593	22.8453	6.5582	-1.74795	0.310015	-0.0826281		-0.260474	-0.0192236	0.320838	0.320779	-0.00616727
	70	45.1757	22.8182	7.14085	-1.77505	0.337558	-0.0839091		-0.243639	-0.00238854	0.347831	0.34783	-0.000830808
	71	45.7584	22.7775	7.7235	-1.8157	0.365101	-0.0858307		-0.230895	0.0103551	0.375054	0.375034	0.00388367
	72	46.341	22.764	8.30615	-1.82925	0.392643	-0.0864712		-0.216768	0.0244821	0.402052	0.401932	0.00984211
	73	46.9236	22.7369	8.8888	-1.85635	0.420186	-0.0877523		-0.205882	0.0353679	0.429252	0.428983	0.0151786
	74	47.5063	22.7505	9.47145	-1.8428	0.447729	-0.0871118		-0.192163	0.0490873	0.456125	0.455575	0.022381
	75	48.0889	22.764	10.0541	-1.82925	0.475272	-0.0864712		-0.179972	0.0612781	0.483074	0.482167	0.0295833
	76	48.6716	22.7911	10.6367	-1.80215	0.502814	-0.0851902		-0.167833	0.0734173	0.50998	0.508606	0.0374077
	77	49.2542	22.8317	11.2194	-1.7615	0.530357	-0.0832686		-0.155733	0.0855167	0.536854	0.534892	0.0458541
	78	49.8369	22.8453	11.8021	-1.74795	0.5579	-0.0826281		-0.147037	0.0942135	0.563985	0.561484	0.0530565
	79	50.4331	22.8589	12.3982	-1.7344	0.586083	-0.0819875		-0.138989	0.102261	0.59179	0.588698	0.0604119
	80	51.0157	22.8453	12.9809	-1.74795	0.613626	-0.0826281		-0.13385	0.1074	0.619164	0.615596	0.0663703
	81	51.5984	22.8317	13.5635	-1.7615	0.641168	-0.0832686		-0.129147	0.112103	0.646553	0.642494	0.0723287
	82	52.181	22.8589	14.1462	-1.7344	0.668711	-0.0819875		-0.121997	0.119254	0.673718	0.668933	0.0801531
	83	52.7501	22.9401	14.7153	-1.6531	0.695613	-0.0781444		-0.11187	0.12938	0.699989	0.694138	0.0903124
	84	53.3328	23.0079	15.298	-1.58535	0.723156	-0.0749417		-0.103263	0.137987	0.727029	0.720118	0.100003
	85	53.9154	23.0621	15.8806	-1.53115	0.750698	-0.0723796		-0.0961193	0.145131	0.75418	0.746251	0.109071
	86	54.4981	23.1163	16.4633	-1.47695	0.778241	-0.0698175		-0.0894724	0.151778	0.781367	0.772384	0.118139
	87	55.0807	23.1569	17.0459	-1.4363	0.805784	-0.0678959		-0.0840622	0.157188	0.808639	0.79867	0.126586
	88	55.6092	22.913	17.5744	-1.6802	0.830764	-0.0794254		-0.0953155	0.145935	0.834553	0.825682	0.121358
	89	56.1105	22.6285	18.0757	-1.96475	0.854464	-0.0928765		-0.108271	0.13298	0.859497	0.851909	0.113959
	90	56.5712	22.2762	18.5364	-2.31705	0.876242	-0.10953		-0.124355	0.116895	0.883061	0.877035	0.102991
	91	57.0048	21.8697	18.97	-2.72355	0.896739	-0.128746		-0.142597	0.0986533	0.905934	0.901529	0.0892284
	92	57.4249	21.4767	19.3901	-3.1165	0.916595	-0.147321		-0.159364	0.0818864	0.928359	0.925248	0.0759351
	93	57.8449	21.0567	19.8101	-3.53655	0.936452	-0.167178		-0.176662	0.0645887	0.951257	0.949274	0.0613978
	94	58.1837	20.596	20.1488	-3.99725	0.952465	-0.188956		-0.195843	0.0454071	0.971027	0.970026	0.0440763
	95	58.5224	20.1217	20.4876	-4.4715	0.968478	-0.211374		-0.214884	0.026366	0.991276	0.990932	0.0261329
	96	58.5767	19.5391	20.5418	-5.05415	0.97104	-0.238917		-0.24125	0	1	1	0
				Translate x	Translate y	Scale x	Scale y	length	Slope (rad)	New Slope	Length	New x	New y
12	17	27.3262	13.877	0	0	0	0	21.117	#DIV/0!	#DIV/0!	0	0	0
	18	28.4359	14.2112	1.10963	0.334225	0.0525466	0.0158273		0.292562	0.248231	0.0548784	0.0531963	0.0134831
	19	29.492	14.6658	2.16578	0.788771	0.102561	0.0373524		0.349267	0.304936	0.109151	0.104115	0.0327706
	20	30.5615	15.0802	3.2353	1.20321	0.153208	0.0569782		0.356051	0.31172	0.16346	0.155583	0.0501326
	21	31.6845	15.3476	4.35829	1.47059	0.206388	0.06964		0.325427	0.281096	0.21782	0.209271	0.0604252
	22	32.7942	15.6551	5.46792	1.77808	0.258934	0.0842011		0.314398	0.270067	0.272281	0.262411	0.0726434
	23	33.9172	15.9091	6.59092	2.03209	0.312114	0.0962298		0.299069	0.254738	0.326612	0.316072	0.0823035
	24	35.0535	16.123	7.72728	2.24599	0.365927	0.106359		0.282864	0.238533	0.38107	0.370281	0.0900383
	25	36.1899	16.3637	8.86365	2.48663	0.419739	0.117755		0.273512	0.229181	0.435944	0.424545	0.0990379
	26	37.3129	16.5909	9.98664	2.71391	0.472919	0.128517		0.265346	0.221015	0.49007	0.47815	0.107433
	27	38.4492	16.8182	11.123	2.94118	0.526732	0.13928		0.258507	0.214176	0.544835	0.532387	0.1158
	28	39.599	16.8717	12.2727	2.99466	0.581178	0.141812		0.239332	0.195001	0.598229	0.586891	0.115917
	29	40.7621	16.885	13.4358	3.00802	0.636256	0.142445		0.220249	0.175918	0.652007	0.641944	0.114109
	30	41.9118	16.885	14.5856	3.00802	0.690702	0.142445		0.203381	0.159051	0.705238	0.696336	0.111696
	31	43.0615	16.8048	15.7353	2.92781	0.745148	0.138647		0.183963	0.139632	0.757937	0.75056	0.105488
	32	44.1712	16.5241	16.8449	2.64706	0.797695	0.125352		0.155868	0.111537	0.807484	0.802466	0.0898779
	33	45.2273	16.0829	17.9011	2.20589	0.847709	0.10446		0.122608	0.0782773	0.854121	0.851505	0.06679
	34	46.2968	15.6417	18.9706	1.76471	0.898356	0.083568		0.0927563	0.0484254	0.902235	0.901177	0.043674
	35	47.4065	15.3476	20.0802	1.47059	0.950903	0.06964		0.0731052	0.0287743	0.953449	0.953055	0.027431
	36	48.4225	14.8129	21.0963	0.93583	0.999018	0.0443164		0.0443309	0	1	1	0
	37	34.5455	20.0401	0	0	0	0	17.6573	#DIV/0!	#DIV/0!	0	0	0
	38	35.4947	20.2006	0.962568	0.160428	0.0545139	0.00908565		0.165149	0.273632	0.0552658	0.0532097	0.0149345
	39	36.4573	20.361	1.91177	0.320856	0.108271	0.0181713		0.166282	0.274766	0.109785	0.105667	0.029787
	40	37.4065	20.508	2.87434	0.467915	0.162785	0.0264998		0.161375	0.269858	0.164927	0.158958	0.0439688
	41	38.369	20.615	3.8369	0.574867	0.217298	0.0325569		0.14872	0.257203	0.219724	0.212496	0.0558926
	42	39.3316	20.7219	4.79947	0.681819	0.271812	0.038614		0.141117	0.2496	0.274541	0.266034	0.0678163
	43	40.2942	20.6818	5.76204	0.641712	0.326326	0.0363426		0.110912	0.219395	0.328344	0.320473	0.0714605
	44	41.2701	20.7086	6.73798	0.66845	0.381597	0.0378569		0.0988828	0.207366	0.38347	0.375255	0.0789501
	45	42.2327	20.7219	7.70054	0.681819	0.436111	0.038614		0.0883114	0.196795	0.437817	0.429367	0.0856051
	46	43.1952	20.6685	8.67648	0.628343	0.491382	0.0355855		0.0722929	0.180776	0.492669	0.484641	0.0885785
	47	44.1712	20.615	9.63905	0.574867	0.545896	0.0325569		0.0595688	0.168052	0.546866	0.539162	0.09147
	48	45.1337	20.5348	10.6016	0.494653	0.60041	0.0280141		0.0466244	0.155108	0.601063	0.593847	0.0928562
	49	46.0963	20.4278	11.5776	0.387701	0.655681	0.021957		0.0334748	0.141958	0.656049	0.649449	0.0928189
	50	47.0589	20.3476	12.5401	0.307487	0.710195	0.0174142		0.0245153	0.132999	0.710408	0.704135	0.0942051
	51	48.0214	20.3209	13.5027	0.280749	0.764709	0.0158999		0.0207891	0.129272	0.764874	0.758492	0.0986019
	52	48.9974	20.2674	14.4786	0.227273	0.81998	0.0128713		0.0156958	0.124179	0.820081	0.813766	0.101575
	53	49.9332	20.0268	15.4011	-0.013369	0.872222	-0.000757137		-0.000868055	0.107615	0.872223	0.867177	0.0936834
	54	50.7354	19.5054	16.2032	-0.548129	0.917651	-0.0310426		-0.0338155	0.0746678	0.918175	0.915617	0.0684945
	55	51.3904	18.7968	16.8583	-1.25669	0.95475	-0.0711709		-0.0744064	0.0340769	0.957399	0.956843	0.0326189
	56	52.099	18.1284	17.5535	-1.91177	0.994121	-0.108271		-0.108483	0	1	1	0
	57	35.5749	25.2273	0	0	0	0	22.5059	#DIV/0!	#DIV/0!	0	0	0
	58	36.1097	24.9198	0.53476	-0.307487	0.0237609	-0.0136625		-0.521834	-0.276423	0.0274088	0.0263683	-0.00748032
	59	36.6444	24.6257	1.06952	-0.601605	0.0475217	-0.026731		-0.512389	-0.266979	0.054524	0.0525923	-0.0143844
	60	37.1792	24.3182	1.60428	-0.909092	0.0712826	-0.0403935		-0.515549	-0.270138	0.081932	0.0789606	-0.0218647
	61	37.7407	24.0776	2.16578	-1.14973	0.0962315	-0.0510859		-0.488033	-0.242622	0.108951	0.10576	-0.0261753
	62	38.3557	23.9439	2.78075	-1.28342	0.123557	-0.0570261		-0.432408	-0.186997	0.136082	0.133709	-0.0252988
	63	38.9573	23.8102	3.38236	-1.41711	0.150288	-0.0629663		-0.396754	-0.151343	0.162945	0.161083	-0.0245666
	64	39.5722	23.7835	3.99733	-1.44385	0.177613	-0.0641544		-0.346621	-0.10121	0.188844	0.187877	-0.0190803
	65	40.1872	23.7701	4.6123	-1.45722	0.204938	-0.0647484		-0.306018	-0.0606067	0.214923	0.214528	-0.0130178
	66	40.7888	23.6631	5.21391	-1.56417	0.231668	-0.0695005		-0.291457	-0.0460459	0.241869	0.241613	-0.0111331
	67	41.4038	23.6097	5.82888	-1.61765	0.258994	-0.0718766		-0.27071	-0.0252994	0.268782	0.268696	-0.0067993
	68	42.0321	23.5829	6.45723	-1.64439	0.286913	-0.0730647		-0.249358	-0.00394732	0.29607	0.296067	-0.00116868
	69	42.6471	23.5695	7.0722	-1.65776	0.314238	-0.0736587		-0.230248	0.0151633	0.322755	0.322718	0.00489384
	70	43.2621	23.5161	7.68717	-1.71123	0.341563	-0.0760348		-0.219037	0.0263737	0.349923	0.349802	0.00922769
	71	43.8771	23.4626	8.30215	-1.76471	0.368888	-0.0784109		-0.209443	0.0359677	0.377129	0.376885	0.0135615
	72	44.492	23.4225	8.91712	-1.80482	0.396213	-0.0801929		-0.199701	0.0457098	0.404247	0.403824	0.0184716
	73	45.107	23.4225	9.5321	-1.80482	0.423538	-0.0801929		-0.187126	0.0582852	0.431063	0.430331	0.0251104
	74	45.722	23.369	10.1471	-1.85829	0.450863	-0.082569		-0.181129	0.0642823	0.458361	0.457414	0.0294442
	75	46.337	23.369	10.762	-1.85829	0.478188	-0.082569		-0.170985	0.0744261	0.485264	0.48392	0.036083
	76	46.9519	23.3957	11.377	-1.83155	0.505513	-0.081381		-0.159618	0.0857933	0.512021	0.510138	0.0438741
	77	47.5803	23.369	12.0054	-1.85829	0.533432	-0.082569		-0.15357	0.0918412	0.539784	0.537509	0.0495048
	78	48.1952	23.3423	12.6203	-1.88503	0.560757	-0.0837571		-0.148268	0.0971426	0.566977	0.564304	0.0549911
	79	48.8102	23.3423	13.2353	-1.88503	0.588082	-0.0837571		-0.141473	0.103938	0.594016	0.59081	0.0616298
	80	49.4252	23.3423	13.8503	-1.88503	0.615407	-0.0837571		-0.135269	0.110142	0.62108	0.617317	0.0682685
	81	50.0402	23.3423	14.4653	-1.88503	0.642732	-0.0837571		-0.129584	0.115827	0.648166	0.643823	0.0749073
	82	50.6685	23.3423	15.0936	-1.88503	0.670651	-0.0837571		-0.124246	0.121165	0.675861	0.670905	0.0816903
	83	51.2835	23.3556	15.7086	-1.87166	0.697976	-0.0831631		-0.11859	0.126821	0.702913	0.697267	0.0889053
	84	51.8985	23.369	16.3235	-1.85829	0.725301	-0.082569		-0.113353	0.132058	0.729985	0.723629	0.0961203
	85	52.5134	23.4091	16.9385	-1.81818	0.752626	-0.080787		-0.106931	0.13848	0.756949	0.749703	0.104488
	86	53.1284	23.4359	17.5535	-1.79145	0.779951	-0.0795989		-0.101704	0.143707	0.784002	0.77592	0.112279
	87	53.7434	23.3556	18.1685	-1.87166	0.807276	-0.0831631		-0.102655	0.142756	0.811548	0.803293	0.11546
	88	54.345	23.222	18.7701	-2.00535	0.834007	-0.0891033		-0.106434	0.138977	0.838753	0.830666	0.116192
	89	54.9332	23.0482	19.3583	-2.17915	0.860144	-0.0968256		-0.112097	0.133314	0.865576	0.857896	0.115052
	90	55.5081	22.8343	19.9332	-2.39305	0.885686	-0.10633		-0.119482	0.125929	0.892046	0.884983	0.112038
	91	56.0161	22.4733	20.4412	-2.75401	0.908259	-0.122368		-0.133922	0.111489	0.916466	0.910776	0.101964
	92	56.4038	22.0054	20.8289	-3.22193	0.925486	-0.143159		-0.153469	0.0919417	0.936493	0.932537	0.0859815
	93	56.6578	21.4439	21.0829	-3.78343	0.936772	-0.168108		-0.177565	0.0678462	0.951737	0.949547	0.0645222
	94	56.9118	20.8824	21.3369	-4.34492	0.948059	-0.193057		-0.200887	0.0445235	0.967516	0.966557	0.0430629
	95	57.1525	20.3209	21.5776	-4.90642	0.958751	-0.218006		-0.223584	0.0218272	0.983224	0.98299	0.0214593
	96	57.4065	19.7594	21.8316	-5.46792	0.970038	-0.242955		-0.245411	0	1	1	0
				Translate x	Translate y	Scale x	Scale y	length	Slope (rad)	New Slope	Length	New x	New y
13	17	26.2041	24.8274	0	0	0	0	57.076	#DIV/0!	#DIV/0!	0	0	0
	18	29.1675	26.0407	2.96342	1.21337	0.0519205	0.0212588		0.388625	0.347732	0.0561042	0.0527463	0.0191184
	19	32.0842	27.3708	5.88017	2.54341	0.103023	0.0445617		0.408239	0.367346	0.112248	0.104759	0.0403126
	20	35.0477	28.6075	8.84359	3.78011	0.154944	0.0662294		0.403936	0.363042	0.168505	0.157522	0.0598395
	21	38.0578	29.7508	11.8537	4.92347	0.207682	0.0862617		0.393672	0.352779	0.224884	0.211035	0.0776991
	22	41.0912	30.8009	14.8871	5.9735	0.260829	0.104659		0.381587	0.340693	0.281043	0.26489	0.0939079
	23	44.1479	31.7576	17.9438	6.9302	0.314385	0.12142		0.368567	0.327674	0.337018	0.319086	0.108466
	24	47.2514	32.6209	21.0473	7.79356	0.368759	0.136547		0.354633	0.31374	0.393228	0.374033	0.121357
	25	50.3548	33.3676	24.1507	8.54024	0.423132	0.149629		0.339899	0.299005	0.448809	0.428895	0.132206
	26	53.5282	33.9276	27.3241	9.10026	0.478732	0.159441		0.321494	0.280601	0.504585	0.48485	0.139736
	27	56.6783	34.4877	30.4742	9.66028	0.533923	0.169253		0.306978	0.266084	0.560108	0.540396	0.147283
	28	59.8984	34.6277	33.6943	9.80028	0.590341	0.171706		0.283049	0.242156	0.614805	0.596867	0.147428
	29	63.0951	34.6977	36.8911	9.87028	0.64635	0.172932		0.261429	0.220535	0.669084	0.652879	0.146363
	30	66.2919	34.371	40.0878	9.54361	0.702358	0.167209		0.233717	0.192823	0.721987	0.708607	0.138355
	31	69.4653	33.881	43.2612	9.05359	0.757958	0.158623		0.2063	0.165406	0.774379	0.763809	0.127504
	32	72.5454	33.0876	46.3413	8.26024	0.811923	0.144723		0.176395	0.135501	0.82472	0.817161	0.111409
	33	75.4855	31.7809	49.2814	6.95353	0.863435	0.121829		0.140173	0.0992794	0.871987	0.867693	0.0864283
	34	78.1689	30.0542	51.9648	5.22682	0.910449	0.0915764		0.100247	0.0593529	0.915043	0.913432	0.0542786
	35	80.4556	27.8375	54.2516	3.01009	0.950514	0.0527382		0.055427	0.0145333	0.951976	0.951875	0.0138349
	36	83.2324	27.1608	57.0283	2.3334	0.999164	0.0408823		0.0408937	0	1	1	0
	37	44.2179	43.6112	0	0	0	0	50.8231	#DIV/0!	#DIV/0!	0	0	0
	38	46.9947	43.7746	2.77675	0.163338	0.0546355	0.00321385		0.0587558	0.187667	0.0547299	0.053769	0.0102108
	39	49.7948	44.0313	5.57683	0.420012	0.10973	0.00826419		0.0751719	0.204083	0.110041	0.107757	0.0223019
	40	52.5482	44.3813	8.33024	0.770022	0.163906	0.015151		0.092175	0.221086	0.164605	0.160599	0.0360961
	41	55.3016	44.8479	11.0836	1.2367	0.218083	0.0243334		0.111119	0.24003	0.219436	0.213145	0.0521669
	42	58.055	45.2913	13.8371	1.68005	0.272259	0.0330568		0.120825	0.249736	0.274259	0.26575	0.0677825
	43	60.8317	45.6646	16.6138	2.05339	0.326895	0.0404027		0.122972	0.251883	0.329382	0.318988	0.0820911
	44	63.6085	45.8746	19.3906	2.2634	0.38153	0.0445348		0.116201	0.245112	0.38412	0.372639	0.0932125
	45	66.3852	45.7813	22.1673	2.17006	0.436165	0.0426983		0.0975838	0.226495	0.43825	0.427057	0.0984148
	46	69.1853	45.5946	24.9674	1.98339	0.49126	0.0390253		0.0792728	0.208184	0.492808	0.482167	0.101855
	47	71.9621	45.2913	27.7441	1.68005	0.545896	0.0330568		0.0604812	0.189392	0.546895	0.537116	0.10296
	48	74.7155	44.9413	30.4975	1.33004	0.600072	0.0261699		0.0435837	0.172494	0.600642	0.591728	0.103094
	49	77.4922	44.5679	33.2743	0.956694	0.654707	0.018824		0.0287438	0.157655	0.654978	0.646855	0.102833
	50	80.2456	44.1479	36.0277	0.536682	0.708884	0.0105598		0.0148953	0.143806	0.708962	0.701644	0.101602
	51	82.9757	43.5879	38.7578	-0.023334	0.762601	-0.000459122		-0.000602047	0.128309	0.762601	0.756332	0.0975801
	52	85.7524	43.3546	41.5345	-0.256674	0.817236	-0.00505034		-0.0061797	0.122731	0.817252	0.811105	0.100051
	53	88.2725	42.4679	44.0546	-1.14337	0.866821	-0.022497		-0.0259476	0.102963	0.867113	0.862521	0.0891231
	54	90.5593	40.8578	46.3413	-2.75341	0.911815	-0.0541763		-0.0593461	0.0695646	0.913423	0.911214	0.0634907
	55	92.6126	38.9911	48.3947	-4.62013	0.952218	-0.0909061		-0.0951792	0.0337315	0.956548	0.956003	0.0322597
	56	94.6194	37.0777	50.4014	-6.53352	0.991703	-0.128554		-0.128911	0	1	1	0
	57	48.6747	55.1849	0	0	0	0	61.1418	#DIV/0!	#DIV/0!	0	0	0
	58	50.1914	54.4849	1.51671	-0.70002	0.0248064	-0.0114491		-0.432408	-0.205294	0.0273211	0.0267474	-0.00556955
	59	51.7781	53.9482	3.10342	-1.2367	0.0507578	-0.0202268		-0.379209	-0.152096	0.0546395	0.0540087	-0.00827844
	60	53.3882	53.5049	4.71347	-1.68005	0.0770908	-0.0274779		-0.342397	-0.115283	0.0818414	0.0812982	-0.00941405
	61	55.0216	53.1082	6.34685	-2.07673	0.103805	-0.0339657		-0.316226	-0.0891122	0.109221	0.108788	-0.00972005
	62	56.655	52.8048	7.98023	-2.38007	0.13052	-0.038927		-0.289846	-0.062733	0.136201	0.135933	-0.00853871
	63	58.335	52.5948	9.66028	-2.59007	0.157998	-0.0423618		-0.261955	-0.0348415	0.163578	0.163479	-0.00569815
	64	59.9917	52.4315	11.317	-2.75341	0.185094	-0.0450332		-0.238662	-0.0115484	0.190494	0.190481	-0.00219985
	65	61.6718	52.2682	12.997	-2.91675	0.212572	-0.0477047		-0.220759	0.0063545	0.217859	0.217855	0.00138438
	66	63.3285	52.1515	14.6538	-3.03342	0.239668	-0.0496129		-0.204123	0.0229902	0.24475	0.244685	0.00562635
	67	65.0085	52.0348	16.3338	-3.15009	0.267146	-0.0515211		-0.190518	0.0365954	0.272069	0.271887	0.00995425
	68	66.6652	51.9415	17.9905	-3.24343	0.294242	-0.0530476		-0.178369	0.0487442	0.298986	0.298631	0.0145681
	69	68.3453	51.9182	19.6706	-3.26676	0.32172	-0.0534292		-0.164572	0.062542	0.326127	0.325489	0.0203833
	70	70.0253	51.8715	21.3506	-3.31343	0.349198	-0.0541925		-0.153963	0.0731504	0.353378	0.352433	0.0258267
	71	71.682	51.7548	23.0073	-3.4301	0.376295	-0.0561007		-0.147997	0.0791164	0.380453	0.379263	0.0300687
	72	73.3621	51.6615	24.6874	-3.52343	0.403772	-0.0576273		-0.141765	0.0853488	0.407864	0.406379	0.0347684
	73	75.0421	51.6148	26.3674	-3.5701	0.43125	-0.0583905		-0.13458	0.0925337	0.435185	0.433324	0.0402119
	74	76.7222	51.5448	28.0475	-3.6401	0.458728	-0.0595354		-0.129062	0.0980512	0.462575	0.460354	0.0452834
	75	78.3789	51.5215	29.7042	-3.66344	0.485824	-0.0599171		-0.122711	0.104402	0.489505	0.48684	0.0510128
	76	80.059	51.5215	31.3842	-3.66344	0.513302	-0.0599171		-0.116203	0.110911	0.516788	0.513612	0.0571999
	77	81.739	51.4981	33.0643	-3.68677	0.54078	-0.0602987		-0.111044	0.116069	0.544132	0.54047	0.0630151
	78	83.419	51.4748	34.7443	-3.71011	0.568258	-0.0606804		-0.10638	0.120734	0.571489	0.567329	0.0688304
	79	85.0758	51.5448	36.401	-3.6401	0.595354	-0.0595354		-0.0996687	0.127445	0.598324	0.593471	0.076047
	80	86.7558	51.6148	38.0811	-3.5701	0.622832	-0.0583905		-0.0934768	0.133637	0.625563	0.619986	0.0833496
	81	88.4359	51.5448	39.7611	-3.6401	0.65031	-0.0595354		-0.0912948	0.135819	0.65303	0.647016	0.0884212
	82	90.1159	51.4515	41.4412	-3.73344	0.677788	-0.061062		-0.0898475	0.137266	0.680533	0.674132	0.093121
	83	91.7726	51.3815	43.0979	-3.80344	0.704884	-0.0622069		-0.0880232	0.13909	0.707624	0.70079	0.0981066
	84	93.4527	51.3815	44.7779	-3.80344	0.732362	-0.0622069		-0.0847367	0.142377	0.734999	0.727562	0.104294
	85	95.1327	51.3115	46.458	-3.87344	0.75984	-0.0633518		-0.0831828	0.143931	0.762477	0.754592	0.109365
	86	96.7894	51.2881	48.1147	-3.89678	0.786936	-0.0637335		-0.0808129	0.146301	0.789513	0.781079	0.115095
	87	98.4695	51.2415	49.7948	-3.94345	0.814414	-0.0644967		-0.0790291	0.148084	0.816964	0.808023	0.120538
	88	100.126	51.0315	51.4515	-4.15345	0.841511	-0.0679315		-0.080551	0.146563	0.844248	0.835197	0.123293
	89	101.736	50.6348	53.0615	-4.55013	0.867844	-0.0744193		-0.0855427	0.141571	0.871029	0.862314	0.122901
	90	103.16	50.0048	54.4849	-5.18015	0.891123	-0.0847235		-0.09479	0.132323	0.895142	0.887317	0.118103
	91	104.28	48.7447	55.6049	-6.44018	0.909442	-0.105332		-0.115307	0.111807	0.915522	0.909805	0.102148
	92	105.236	47.3914	56.5616	-7.79356	0.925089	-0.127467		-0.136927	0.0901869	0.93383	0.930034	0.0841051
	93	106.076	45.9213	57.4016	-9.2636	0.938828	-0.15151		-0.160003	0.0671109	0.950975	0.948834	0.0637729
	94	106.776	44.4279	58.1017	-10.757	0.950277	-0.175935		-0.183068	0.0440458	0.966426	0.965489	0.0425533
	95	107.523	42.9112	58.8483	-12.2737	0.96249	-0.200741		-0.205617	0.0214964	0.983201	0.982973	0.0211337
	96	108.246	41.4179	59.5717	-13.7671	0.97432	-0.225166		-0.227114	0	1	1	0
				Translate x	Translate y	Scale x	Scale y	length	Slope (rad)	New Slope	Length	New x	New y
14	17	22.2403	27.0941	0	0	0	0	61.1197	#DIV/0!	#DIV/0!	0	0	0
	18	25.3795	28.2773	3.13924	1.18325	0.0513622	0.0193596		0.360456	0.354529	0.0548896	0.051476	0.0190549
	19	28.6395	29.1708	6.39922	2.07673	0.1047	0.0339781		0.313805	0.307879	0.110075	0.104899	0.033357
	20	31.8512	30.1367	9.6109	3.04265	0.157247	0.0497818		0.3066	0.300674	0.164939	0.15754	0.048849
	21	35.1112	30.9577	12.8709	3.86368	0.210585	0.063215		0.291629	0.285702	0.219869	0.210956	0.0619659
	22	38.3953	31.6822	16.155	4.58812	0.264318	0.0750678		0.27672	0.270793	0.274771	0.264758	0.0735001
	23	41.7036	32.4066	19.4633	5.31256	0.318446	0.0869206		0.266462	0.260536	0.330095	0.318955	0.0850319
	24	44.9636	33.2276	22.7233	6.13359	0.371783	0.100354		0.263642	0.257716	0.385089	0.372371	0.0981487
	25	48.2477	33.9279	26.0074	6.83388	0.425516	0.111812		0.256958	0.251032	0.439961	0.426171	0.109288
	26	51.5801	34.4592	29.3398	7.36514	0.480039	0.120504		0.245947	0.24002	0.494933	0.480745	0.117657
	27	54.9126	34.7731	32.6722	7.67906	0.534562	0.12564		0.230843	0.224917	0.549128	0.535297	0.12247
	28	58.2691	34.9663	36.0288	7.87225	0.58948	0.128801		0.215118	0.209191	0.603387	0.590233	0.125305
	29	61.6498	34.9663	39.4095	7.87225	0.644793	0.128801		0.19716	0.191233	0.657532	0.645545	0.124977
	30	65.0064	34.7731	42.7661	7.67906	0.699711	0.12564		0.177666	0.17174	0.710902	0.700443	0.121491
	31	68.3388	34.3626	46.0985	7.26855	0.754234	0.118923		0.156387	0.15046	0.763552	0.754926	0.114451
	32	71.5988	33.5174	49.3585	6.42337	0.807572	0.105095		0.12941	0.123483	0.814381	0.80818	0.100307
	33	74.6173	32.0927	52.377	4.99864	0.856958	0.0817844		0.0951475	0.0892211	0.860852	0.857428	0.0767043
	34	77.1529	29.8952	54.9126	2.80117	0.898443	0.0458309		0.0509673	0.0450408	0.899612	0.898699	0.0405055
	35	80.1714	28.3739	57.9311	1.27984	0.94783	0.02094		0.0220889	0.0161625	0.948061	0.947938	0.0153224
	36	83.3589	27.4563	61.1186	0.36222	0.999982	0.00592641		0.00592644	0	1	1	0
	37	42.742	44.6014	0	0	0	0	50.298	#DIV/0!	#DIV/0!	0	0	0
	38	45.4707	44.5048	2.72872	-0.096592	0.0542511	-0.00192039		-0.0353835	0.0174519	0.0542851	0.0542768	0.000947332
	39	48.1994	44.4323	5.45745	-0.169036	0.108502	-0.00336069		-0.0309636	0.0218718	0.108554	0.108528	0.00237409
	40	50.9281	44.3599	8.18617	-0.24148	0.162753	-0.00480098		-0.02949	0.0233454	0.162824	0.16278	0.00380085
	41	53.6327	44.7462	10.8907	0.144888	0.216524	0.00288059		0.013303	0.0661384	0.216544	0.21607	0.0143114
	42	56.2648	45.4224	13.5229	0.821032	0.268855	0.0163233		0.0606398	0.113475	0.26935	0.267618	0.030499
	43	58.9211	46.0744	16.1792	1.47303	0.321666	0.029286		0.0907945	0.14363	0.322996	0.31967	0.0462326
	44	61.6015	46.5573	18.8596	1.95599	0.374957	0.038888		0.103344	0.156179	0.376968	0.37238	0.0586355
	45	64.3061	46.8471	21.5642	2.24576	0.428728	0.0446491		0.103769	0.156605	0.431046	0.425772	0.0672283
	46	67.0348	47.0403	24.2929	2.43895	0.482979	0.0484899		0.100062	0.152898	0.485407	0.479744	0.0739288
	47	69.7636	47.1852	27.0216	2.58384	0.53723	0.0513705		0.0953312	0.148167	0.53968	0.533767	0.0796704
	48	72.4923	47.2093	29.7503	2.60798	0.591481	0.0518506		0.0874388	0.140274	0.593749	0.587917	0.0830149
	49	75.221	47.1369	32.4791	2.53554	0.645732	0.0504103		0.0779089	0.130744	0.647697	0.642169	0.0844416
	50	77.9497	47.1127	35.2078	2.51139	0.699983	0.0499302		0.07121	0.124045	0.701762	0.69637	0.0868272
	51	80.6543	47.0162	37.9124	2.4148	0.753754	0.0480098		0.0636083	0.116444	0.755282	0.750167	0.0877492
	52	83.383	46.7022	40.6411	2.10088	0.808005	0.0417686		0.0516474	0.104483	0.809084	0.804672	0.0843817
	53	86.0393	46.171	43.2974	1.56962	0.860816	0.0312064		0.0362362	0.0890716	0.861382	0.857967	0.0766233
	54	88.5266	45.1085	45.7846	0.507108	0.910266	0.0100821		0.0110755	0.0639109	0.910322	0.908464	0.0581399
	55	90.6999	43.4664	47.9579	-1.13496	0.953475	-0.0225646		-0.0236612	0.0291742	0.953742	0.953336	0.0278207
	56	92.9698	41.9451	50.2278	-2.65628	0.998605	-0.0528108		-0.0528354	0	1	1	0
	57	45.3016	57.762	0	0	0	0	64.8744	#DIV/0!	#DIV/0!	0	0	0
	58	47.0403	57.2791	1.73866	-0.48296	0.0268004	-0.00744454		-0.270947	-0.0636232	0.0278151	0.0277588	-0.00176849
	59	48.6824	56.5063	3.38072	-1.2557	0.0521118	-0.0193558		-0.355636	-0.148312	0.0555904	0.0549801	-0.00821454
	60	50.1795	55.5163	4.8779	-2.24576	0.0751899	-0.0346171		-0.431466	-0.224142	0.082776	0.0807054	-0.0183986
	61	51.8458	54.7677	6.54411	-2.99435	0.100874	-0.0461562		-0.429127	-0.221803	0.110932	0.108214	-0.0244038
	62	53.6086	54.3571	8.30691	-3.40487	0.128046	-0.052484		-0.388998	-0.181674	0.138385	0.136107	-0.0250029
	63	55.3714	54.0191	10.0697	-3.74294	0.155219	-0.0576952		-0.355877	-0.148553	0.165595	0.163771	-0.0245092
	64	57.1583	53.7534	11.8567	-4.00857	0.182764	-0.0617897		-0.326021	-0.118698	0.192926	0.191569	-0.0228462
	65	58.9694	53.6086	13.6678	-4.15346	0.210681	-0.0640231		-0.295019	-0.0876953	0.220194	0.219348	-0.0192852
	66	60.7805	53.4878	15.4789	-4.2742	0.238598	-0.0658842		-0.269417	-0.0620937	0.247527	0.24705	-0.01536
	67	62.5916	53.4154	17.29	-4.34664	0.266515	-0.0670009		-0.246293	-0.038969	0.274808	0.274599	-0.0107063
	68	64.4027	53.3671	19.1011	-4.39494	0.294432	-0.0677454		-0.226152	-0.0188287	0.302125	0.302071	-0.0056883
	69	66.2138	53.3188	20.9122	-4.44323	0.322349	-0.0684898		-0.209358	-0.00203408	0.329544	0.329544	-0.00067032
	70	68.0249	53.2705	22.7233	-4.49153	0.350266	-0.0692343		-0.195147	0.0121772	0.357043	0.357016	0.00434766
	71	69.836	53.2463	24.5344	-4.51568	0.378183	-0.0696065		-0.182018	0.0253057	0.384535	0.384412	0.00972989
	72	71.623	53.2463	26.3213	-4.51568	0.405728	-0.0696065		-0.169906	0.0374181	0.411655	0.411367	0.0153998
	73	73.4341	53.2946	28.1324	-4.46738	0.433645	-0.068862		-0.157483	0.0498404	0.439078	0.438533	0.0218748
	74	75.2452	53.3671	29.9435	-4.39494	0.461562	-0.0677454		-0.145734	0.06159	0.466507	0.465622	0.028714
	75	77.0563	53.4637	31.7546	-4.29834	0.489479	-0.0662564		-0.134543	0.0727802	0.493943	0.492635	0.0359175
	76	78.8674	53.5844	33.5657	-4.1776	0.517396	-0.0643953		-0.123824	0.0835	0.521388	0.519571	0.0434853
	77	80.6785	53.7293	35.3768	-4.03272	0.545313	-0.0621619		-0.113503	0.0938205	0.548844	0.546431	0.0514173
	78	82.4896	53.85	37.1879	-3.91198	0.57323	-0.0603008		-0.104809	0.102514	0.576393	0.573367	0.0589851
	79	84.2765	53.9949	38.9749	-3.76709	0.600775	-0.0580674		-0.096355	0.110969	0.603574	0.599862	0.0668405
	80	86.0876	54.1157	40.786	-3.64635	0.628692	-0.0562063		-0.089165	0.118159	0.631199	0.626798	0.0744083
	81	87.8987	54.2364	42.5971	-3.52561	0.656609	-0.0543452		-0.0825782	0.124745	0.658854	0.653734	0.081976
	82	89.7098	54.333	44.4082	-3.42902	0.684526	-0.0528563		-0.077063	0.130261	0.686563	0.680747	0.0891796
	83	91.5209	54.4296	46.2193	-3.33242	0.712443	-0.0513674		-0.0719758	0.135348	0.714292	0.70776	0.0963831
	84	93.332	54.5262	48.0304	-3.23583	0.74036	-0.0498784		-0.0672689	0.140055	0.742038	0.734772	0.103587
	85	95.119	54.6228	49.8173	-3.13924	0.767905	-0.0483895		-0.0629318	0.144392	0.769428	0.761421	0.110713
	86	96.9301	54.8401	51.6284	-2.92191	0.795822	-0.0450395		-0.0565346	0.150789	0.797095	0.78805	0.119738
	87	98.7412	54.8884	53.4395	-2.87361	0.823739	-0.044295		-0.0537214	0.153602	0.824929	0.815216	0.126213
	88	100.552	54.9367	55.2506	-2.82532	0.851656	-0.0435506		-0.0510919	0.156232	0.852769	0.842382	0.132688
	89	102.218	54.3571	56.9168	-3.40487	0.87734	-0.052484		-0.0597506	0.147573	0.878908	0.869355	0.129233
	90	103.788	53.4637	58.4865	-4.29834	0.901534	-0.0662564		-0.0733611	0.133963	0.903966	0.895867	0.120736
	91	105.261	52.4012	59.9595	-5.36086	0.92424	-0.0826344		-0.0891709	0.118153	0.927927	0.921457	0.109382
	92	106.372	50.9764	61.0703	-6.78559	0.941363	-0.104596		-0.110657	0.0966665	0.947156	0.942734	0.0914157
	93	107.265	49.4068	61.9638	-8.35521	0.955135	-0.128791		-0.134032	0.0732919	0.963779	0.961192	0.070574
	94	108.207	47.8855	62.9055	-9.87653	0.969652	-0.152241		-0.155734	0.0515893	0.98153	0.980225	0.050614
	95	108.304	46.0985	63.0021	-11.6635	0.971141	-0.179786		-0.183056	0.0242678	0.987642	0.987351	0.0239655
	96	108.787	44.4082	63.4851	-13.3538	0.978585	-0.205842		-0.207324	0	1	1	0
				Translate x	Translate y	Scale x	Scale y	length	Slope (rad)	New Slope	Length	New x	New y
16	17	44.0053	28.4029	0	0	0	0	61.261	#DIV/0!	#DIV/0!	0	0	0
	18	47.384	29.0073	3.37869	0.604318	0.0551523	0.00986464		0.17699	0.163986	0.0560275	0.0552759	0.00914664
	19	50.6803	29.8313	6.67497	1.42839	0.108959	0.0233164		0.210812	0.197809	0.111426	0.109253	0.0218976
	20	53.9491	30.9301	9.94378	2.52715	0.162318	0.0412521		0.248875	0.235871	0.167478	0.162841	0.0391379
	21	57.1905	31.9739	13.1851	3.57097	0.215228	0.058291		0.264488	0.251485	0.222982	0.215968	0.0554874
	22	60.4867	32.9628	16.4814	4.55985	0.269036	0.0744332		0.269915	0.256911	0.279142	0.269981	0.0709285
	23	63.7555	33.9242	19.7502	5.52127	0.322394	0.0901269		0.272596	0.259592	0.334755	0.323539	0.0859271
	24	67.0793	34.8307	23.074	6.42775	0.37665	0.104924		0.271683	0.25868	0.390991	0.377982	0.100017
	25	70.403	35.5998	26.3977	7.19688	0.430905	0.117479		0.266164	0.25316	0.446633	0.432396	0.111866
	26	73.7817	36.2041	29.7764	7.8012	0.486058	0.127343		0.256234	0.24323	0.502462	0.487672	0.121012
	27	77.1604	36.8085	33.1551	8.40551	0.54121	0.137208		0.24829	0.235286	0.558332	0.542948	0.130159
	28	80.5391	37.3029	36.5338	8.89996	0.596362	0.145279		0.238955	0.225951	0.613803	0.598201	0.137512
	29	83.9453	37.5227	39.9399	9.11971	0.651963	0.148866		0.224487	0.211483	0.668743	0.653843	0.140376
	30	87.3789	37.6051	43.3736	9.20211	0.708012	0.150212		0.20906	0.196056	0.723771	0.709905	0.140992
	31	90.7576	37.193	46.7522	8.79008	0.763164	0.143486		0.185845	0.172841	0.776536	0.764965	0.13355
	32	94.1088	36.4239	50.1035	8.02095	0.817868	0.130931		0.158741	0.145737	0.828282	0.819501	0.120285
	33	97.0754	34.7758	53.0701	6.37281	0.866294	0.104027		0.119511	0.106507	0.872518	0.867574	0.0927535
	34	99.7399	32.6057	55.7346	4.20276	0.909789	0.0686041		0.0752642	0.0622604	0.912371	0.910604	0.0567679
	35	102.212	30.2434	58.2068	1.84042	0.950144	0.0300423		0.0316082	0.0186044	0.950619	0.950454	0.0176847
	36	105.261	29.1995	61.2559	0.796601	0.999915	0.0130034		0.0130038	0	1	1	0
	37	72.0787	48.9498	0	0	0	0	45.4462	#DIV/0!	#DIV/0!	0	0	0
	38	74.5509	49.4717	2.47221	0.521911	0.0543986	0.0114841		0.208056	0.296418	0.0555976	0.0531729	0.0162398
	39	77.0231	49.9112	4.94442	0.961415	0.108797	0.021155		0.192048	0.28041	0.110835	0.106506	0.0306735
	40	79.4953	50.488	7.41663	1.53826	0.163196	0.033848		0.204508	0.292869	0.166669	0.159572	0.0481174
	41	81.9675	50.955	9.88884	2.00524	0.217594	0.0441233		0.200065	0.288427	0.222023	0.212852	0.0631531
	42	84.4672	51.367	12.3885	2.41727	0.272597	0.0531897		0.192701	0.281062	0.277738	0.26684	0.077038
	43	86.9394	51.8065	14.8607	2.85678	0.326996	0.0628606		0.18992	0.278281	0.332983	0.320173	0.0914716
	44	89.4665	52.0812	17.3879	3.13147	0.382603	0.0689049		0.178185	0.266546	0.388759	0.37503	0.1024
	45	91.9662	52.1087	19.8876	3.15893	0.437606	0.0695093		0.157524	0.245885	0.443092	0.429765	0.107855
	46	94.4934	52.1636	22.4147	3.21387	0.493214	0.0707182		0.142412	0.230773	0.498258	0.485049	0.113967
	47	97.0205	52.1911	24.9419	3.24134	0.548821	0.0713226		0.129232	0.217593	0.553436	0.540386	0.119476
	48	99.5477	52.1636	27.469	3.21387	0.604429	0.0707182		0.11647	0.204832	0.608552	0.59583	0.123781
	49	102.075	52.0538	29.9961	3.104	0.660036	0.0683005		0.103113	0.191474	0.663561	0.651434	0.12628
	50	104.602	51.834	32.5233	2.88424	0.715644	0.063465		0.088451	0.176813	0.718452	0.707251	0.126371
	51	107.102	51.5868	35.023	2.63702	0.770647	0.0580252		0.0751523	0.163514	0.772828	0.76252	0.125806
	52	109.519	50.8726	37.4402	1.92283	0.823836	0.04231		0.0513122	0.139674	0.824922	0.816889	0.114846
	53	111.771	49.7738	39.6927	0.82407	0.8734	0.0181329		0.0207583	0.10912	0.873588	0.868392	0.0951367
	54	113.667	48.1532	41.5881	-0.796601	0.915105	-0.0175284		-0.0191522	0.0692093	0.915273	0.913082	0.0632949
	55	115.232	46.1754	43.1538	-2.77437	0.949558	-0.0610473		-0.0642019	0.0241596	0.951518	0.95124	0.0229861
	56	117.348	44.9393	45.2689	-4.01047	0.996099	-0.0882466		-0.0883615	0	1	1	0
	57	69.579	61.8602	0	0	0	0	64.0758	#DIV/0!	#DIV/0!	0	0	0
	58	71.337	61.4482	1.75802	-0.412035	0.0274365	-0.00643043		-0.23022	-0.00936521	0.02818	0.0281788	-0.000263908
	59	73.1225	61.146	3.5435	-0.714194	0.0553017	-0.0111461		-0.198886	0.0219685	0.0564138	0.0564002	0.00123923
	60	74.908	60.8988	5.32899	-0.961415	0.0831669	-0.0150043		-0.178492	0.042362	0.0845095	0.0844337	0.00357893
	61	76.6934	60.734	7.11447	-1.12623	0.111032	-0.0175765		-0.156998	0.063856	0.112415	0.112186	0.00717347
	62	78.3691	60.212	8.79008	-1.64814	0.137183	-0.0257217		-0.185348	0.0355064	0.139573	0.139485	0.0049547
	63	80.1545	59.9374	10.5756	-1.92283	0.165048	-0.0300087		-0.179853	0.0410009	0.167754	0.167613	0.00687612
	64	81.9675	59.7725	12.3885	-2.08764	0.193342	-0.0325808		-0.166946	0.0539084	0.196068	0.195783	0.0105646
	65	83.7805	59.7176	14.2015	-2.14258	0.221636	-0.0334382		-0.149741	0.0711133	0.224144	0.223577	0.0159262
	66	85.5659	59.6352	15.987	-2.22499	0.249501	-0.0347243		-0.138287	0.0825674	0.251905	0.251047	0.0207756
	67	87.3789	59.5803	17.7999	-2.27993	0.277795	-0.0355817		-0.127393	0.0934616	0.280064	0.278842	0.0261372
	68	89.1918	59.5253	19.6129	-2.33487	0.306088	-0.0364391		-0.11849	0.102364	0.30825	0.306636	0.0314987
	69	90.9773	59.4429	21.3984	-2.41727	0.333954	-0.0377252		-0.112488	0.108366	0.336078	0.334106	0.0363481
	70	92.7903	59.4429	23.2113	-2.41727	0.362248	-0.0377252		-0.103768	0.117086	0.364207	0.361713	0.0425463
	71	94.6032	59.5253	25.0243	-2.33487	0.390541	-0.0364391		-0.0930347	0.12782	0.392238	0.389038	0.0499993
	72	96.4162	59.5803	26.8372	-2.27993	0.418835	-0.0355817		-0.0847504	0.136104	0.420344	0.416457	0.057034
	73	98.2017	59.6352	28.6227	-2.22499	0.446701	-0.0347243		-0.0775791	0.143275	0.448048	0.443457	0.0639748
	74	100.015	59.7176	30.4357	-2.14258	0.474994	-0.0334382		-0.0702812	0.150573	0.47617	0.470782	0.0714278
	75	101.828	59.8	32.2486	-2.06018	0.503288	-0.0321522		-0.0637975	0.157057	0.504314	0.498107	0.0788808
	76	103.613	59.8824	34.0341	-1.97777	0.531154	-0.0308661		-0.0580461	0.162808	0.53205	0.525014	0.0862399
	77	105.426	59.9648	35.847	-1.89536	0.559447	-0.02958		-0.0528244	0.16803	0.560229	0.552339	0.0936929
	78	107.239	60.0472	37.66	-1.81295	0.587741	-0.0282939		-0.0481029	0.172751	0.588422	0.579664	0.101146
	79	109.052	60.1296	39.473	-1.73055	0.616035	-0.0270078		-0.0438133	0.177041	0.616627	0.606989	0.108599
	80	110.837	60.212	41.2584	-1.64814	0.6439	-0.0257217		-0.0399255	0.180929	0.644414	0.633895	0.115958
	81	112.65	60.4043	43.0714	-1.45586	0.672194	-0.0227209		-0.0337882	0.187066	0.672578	0.660844	0.125084
	82	114.436	60.5142	44.8569	-1.34598	0.70006	-0.0210061		-0.0299971	0.190857	0.700375	0.687657	0.132862
	83	116.249	60.4043	46.6698	-1.45586	0.728353	-0.0227209		-0.0311847	0.18967	0.728708	0.715639	0.137387
	84	118.062	60.4043	48.4828	-1.45586	0.756647	-0.0227209		-0.0300193	0.190835	0.756988	0.743246	0.143585
	85	119.847	60.3219	50.2683	-1.53826	0.784513	-0.0240069		-0.0305915	0.190263	0.78488	0.770716	0.148434
	86	121.605	59.9099	52.0263	-1.9503	0.811949	-0.0304374		-0.0374693	0.183385	0.812519	0.798895	0.14817
	87	123.336	59.3605	53.7568	-2.49968	0.838957	-0.0390113		-0.0464663	0.174388	0.839863	0.827125	0.145721
	88	125.066	58.8661	55.4874	-2.99412	0.865965	-0.0467278		-0.0539081	0.166946	0.867224	0.855167	0.144108
	89	126.769	58.3167	57.1905	-3.5435	0.892544	-0.0553017		-0.0618805	0.158974	0.894255	0.882979	0.141565
	90	128.5	57.7673	58.921	-4.09288	0.919552	-0.0638756		-0.0693525	0.151502	0.921767	0.911209	0.139116
	91	129.406	56.2565	59.8275	-5.60368	0.933698	-0.0874539		-0.0933914	0.127463	0.937785	0.930177	0.119209
	92	130.121	54.6084	60.5417	-7.25182	0.944845	-0.113176		-0.119214	0.10164	0.951599	0.946688	0.0965542
	93	130.78	52.9053	61.2009	-8.95489	0.955133	-0.139755		-0.145289	0.0755658	0.965304	0.962549	0.0728745
	94	131.192	51.2022	61.613	-10.658	0.961564	-0.166334		-0.171288	0.0495668	0.975844	0.974646	0.0483497
	95	131.686	49.5266	62.1074	-12.3336	0.96928	-0.192484		-0.196034	0.0248201	0.988208	0.987903	0.0245249
	96	132.098	47.8235	62.5194	-14.0367	0.975711	-0.219063		-0.220854	0	1	1	0
				Translate x	Translate y	Scale x	Scale y	length	Slope (rad)	New Slope	Length	New x	New y
17	17	41.7821	29.5656	0	0	0	0	55.9547	#DIV/0!	#DIV/0!	0	0	0
	18	44.6692	30.6349	2.88706	1.06928	0.0515963	0.0191097		0.354706	0.341806	0.0550214	0.0518385	0.0184426
	19	47.6097	31.624	5.82758	2.05836	0.104148	0.0367862		0.339533	0.326633	0.110454	0.104614	0.0354398
	20	50.5502	32.613	8.7681	3.04745	0.1567	0.0544627		0.3345	0.321601	0.165895	0.157389	0.0524369
	21	53.5442	33.4417	11.7621	3.87614	0.210207	0.0692728		0.318338	0.305438	0.221327	0.211083	0.0665555
	22	56.5649	34.1902	14.7828	4.62464	0.264192	0.0826496		0.303194	0.290294	0.276818	0.265236	0.0792349
	23	59.5589	34.9655	17.7768	5.39986	0.317699	0.0965042		0.294902	0.282003	0.332033	0.318918	0.0923981
	24	62.5796	35.6605	20.7975	6.0949	0.371684	0.108925		0.285077	0.272177	0.387316	0.373058	0.104122
	25	65.6271	36.3021	23.8449	6.73646	0.426147	0.120391		0.275336	0.262436	0.442827	0.427665	0.114884
	26	68.6745	36.8634	26.8924	7.29784	0.48061	0.130424		0.26499	0.252091	0.497992	0.482252	0.124214
	27	71.7487	37.1842	29.9666	7.61862	0.53555	0.136157		0.248963	0.236063	0.552587	0.537262	0.129237
	28	74.8496	37.4783	33.0675	7.91267	0.590969	0.141412		0.234872	0.221973	0.607652	0.592743	0.133777
	29	77.9505	37.5852	36.1684	8.0196	0.646387	0.143323		0.218199	0.2053	0.662086	0.648182	0.134973
	30	81.0514	37.4248	39.2693	7.85921	0.701805	0.140457		0.197526	0.184627	0.715722	0.703558	0.131392
	31	84.1256	37.1307	42.3435	7.56516	0.756745	0.135201		0.176796	0.163897	0.768728	0.758426	0.125429
	32	87.1196	36.3555	45.3375	6.78993	0.810253	0.121347		0.148659	0.13576	0.819289	0.811751	0.110885
	33	89.9799	35.1793	48.1978	5.61372	0.861371	0.100326		0.11595	0.103051	0.867194	0.862594	0.0892069
	34	92.5729	33.4685	50.7908	3.90287	0.907712	0.0697505		0.0766914	0.063792	0.910388	0.908537	0.0580361
	35	94.9788	31.517	53.1967	1.95144	0.950709	0.0348753		0.036667	0.0237675	0.951349	0.95108	0.0226091
	36	97.7322	30.2874	55.9501	0.721764	0.999917	0.0128991		0.0128994	0	1	1	0
	37	63.7558	47.0483	0	0	0	0	44.3868	#DIV/0!	#DIV/0!	0	0	0
	38	66.1884	47.3691	2.43261	0.320784	0.0548049	0.00722702		0.131112	0.27616	0.0552793	0.0531848	0.0150726
	39	68.621	47.5295	4.86522	0.481176	0.10961	0.0108405		0.0985805	0.243629	0.110145	0.106892	0.0265697
	40	71.0537	47.6632	7.29784	0.614836	0.164415	0.0138518		0.0840506	0.229099	0.164997	0.160686	0.0374709
	41	73.513	47.7701	9.75718	0.721764	0.219822	0.0162608		0.0738381	0.218887	0.220422	0.215163	0.0478631
	42	75.9456	47.8503	12.1898	0.80196	0.274627	0.0180675		0.0656948	0.210743	0.27522	0.269131	0.0575724
	43	78.3782	47.9037	14.6224	0.855424	0.329431	0.019272		0.0584343	0.203483	0.329995	0.323186	0.0666858
	44	80.8376	47.9037	17.0817	0.855424	0.384839	0.019272		0.0500364	0.195085	0.385321	0.378012	0.0746944
	45	83.2702	47.9037	19.5144	0.855424	0.439643	0.019272		0.0438076	0.188856	0.440066	0.432241	0.0826159
	46	85.7295	47.877	21.9737	0.828692	0.495051	0.0186698		0.037695	0.182743	0.495403	0.487153	0.0900285
	47	88.1621	47.8503	24.4063	0.80196	0.549855	0.0180675		0.0328469	0.177895	0.550152	0.54147	0.0973541
	48	90.5947	47.7166	26.8389	0.6683	0.60466	0.0150563		0.0248953	0.169944	0.604848	0.596134	0.102296
	49	93.0274	47.476	29.2715	0.427712	0.659465	0.00963602		0.0146108	0.159659	0.659536	0.651147	0.104854
	50	95.4332	46.9681	31.6774	-0.080196	0.713668	-0.00180675		-0.00253164	0.142517	0.71367	0.706435	0.101366
	51	97.8659	46.7008	34.11	-0.347516	0.768473	-0.00782927		-0.0101877	0.134861	0.768513	0.761535	0.103328
	52	100.272	46.3533	36.5159	-0.695032	0.822675	-0.0156585		-0.0190314	0.126017	0.822824	0.8163	0.103416
	53	102.624	45.7652	38.8683	-1.28314	0.875673	-0.0289081		-0.0330004	0.112048	0.87615	0.870656	0.0979656
	54	104.629	44.4286	40.8732	-2.61974	0.920842	-0.0590206		-0.0640066	0.0810418	0.922732	0.919703	0.074698
	55	106.153	42.5306	42.397	-4.51771	0.955171	-0.10178		-0.106157	0.0388916	0.960578	0.959852	0.037349
	56	107.676	40.6326	43.9207	-6.41568	0.989499	-0.14454		-0.145048	0	1	1	0
	57	62.5796	59.3183	0	0	0	0	60.4777	#DIV/0!	#DIV/0!	0	0	0
	58	63.9697	58.3292	1.39006	-0.989084	0.0229847	-0.0163545		-0.618428	-0.373771	0.0282094	0.0262617	-0.0103
	59	65.3865	57.4203	2.80686	-1.89797	0.0464115	-0.031383		-0.594567	-0.34991	0.056026	0.052631	-0.0192065
	60	66.9904	56.859	4.41078	-2.45934	0.0729323	-0.0406653		-0.508641	-0.263984	0.0835032	0.0806105	-0.0217884
	61	68.5943	56.3511	6.0147	-2.96725	0.0994531	-0.0490635		-0.4583	-0.213643	0.110897	0.108376	-0.0235126
	62	70.2517	55.9768	7.67208	-3.3415	0.126858	-0.0552517		-0.410764	-0.166107	0.138368	0.136463	-0.0228784
	63	71.9358	55.7362	9.3562	-3.58209	0.154705	-0.0592299		-0.365641	-0.120984	0.165656	0.164445	-0.0199929
	64	73.6199	55.4956	11.0403	-3.82268	0.182552	-0.063208		-0.333327	-0.0886704	0.193185	0.192426	-0.0171073
	65	75.304	55.2818	12.7244	-4.03653	0.210399	-0.0667441		-0.307185	-0.0625284	0.220731	0.2203	-0.013793
	66	76.9882	55.0947	14.4085	-4.22366	0.238245	-0.0698382		-0.285147	-0.0404901	0.248271	0.248067	-0.0100498
	67	78.6723	55.0145	16.0927	-4.30385	0.266092	-0.0711642		-0.261326	-0.0166689	0.275444	0.275406	-0.00459115
	68	80.3831	54.9343	17.8035	-4.38405	0.294381	-0.0724903		-0.241443	0.00321444	0.303175	0.303174	0.000974537
	69	82.0672	54.8006	19.4876	-4.51771	0.322228	-0.0747003		-0.2278	0.0168566	0.330773	0.330726	0.00557545
	70	83.7781	54.6669	21.1985	-4.65137	0.350517	-0.0769104		-0.215997	0.0286601	0.358856	0.358708	0.0102834
	71	85.4622	54.5867	22.8826	-4.73156	0.378364	-0.0782365		-0.203902	0.040755	0.386368	0.386047	0.0157421
	72	87.1731	54.5333	24.5934	-4.78503	0.406653	-0.0791205		-0.192164	0.0524927	0.414278	0.413708	0.0217366
	73	88.8572	54.4798	26.2776	-4.83849	0.4345	-0.0800045		-0.182091	0.0625664	0.441804	0.440939	0.0276241
	74	90.568	54.5065	27.9884	-4.81176	0.462789	-0.0795625		-0.170255	0.0744016	0.469578	0.468279	0.0349051
	75	92.2521	54.5867	29.6725	-4.73156	0.490635	-0.0782365		-0.158128	0.0865289	0.496834	0.494975	0.0429369
	76	93.963	54.6402	31.3834	-4.6781	0.518924	-0.0773524		-0.147973	0.0966836	0.524658	0.522208	0.0506468
	77	95.6471	54.7204	33.0675	-4.5979	0.546771	-0.0760264		-0.13816	0.106497	0.552031	0.548904	0.0586785
	78	97.3579	54.7739	34.7783	-4.54444	0.57506	-0.0751424		-0.129933	0.114725	0.579949	0.576136	0.0663885
	79	99.0421	54.8541	36.4624	-4.46424	0.602907	-0.0738163		-0.121828	0.122829	0.607409	0.602833	0.0744202
	80	100.726	54.9877	38.1466	-4.33058	0.630754	-0.0716062		-0.113041	0.131616	0.634805	0.629315	0.0833096
	81	102.437	55.1214	39.8574	-4.19692	0.659043	-0.0693962		-0.104912	0.139745	0.662686	0.656226	0.0923061
	82	104.121	55.2818	41.5415	-4.03653	0.68689	-0.0667441		-0.0968645	0.147793	0.690125	0.682601	0.101624
	83	105.805	55.2283	43.2256	-4.09	0.714736	-0.0676281		-0.0943388	0.150318	0.717929	0.709833	0.107512
	84	107.516	55.0947	44.9365	-4.22366	0.743025	-0.0698382		-0.0937163	0.150941	0.7463	0.737815	0.11222
	85	109.2	55.0947	46.6206	-4.22366	0.770872	-0.0698382		-0.0903497	0.154307	0.774029	0.764832	0.118965
	86	110.884	55.3085	48.3047	-4.0098	0.798719	-0.0663021		-0.0828206	0.161836	0.801466	0.790994	0.129141
	87	112.568	55.362	49.9888	-3.95634	0.826566	-0.0654181		-0.0789798	0.165677	0.829151	0.817797	0.136744
	88	114.226	54.9877	51.6462	-4.33058	0.853971	-0.0716062		-0.0836552	0.161002	0.856968	0.845885	0.137378
	89	115.803	54.3996	53.2234	-4.91869	0.88005	-0.0813306		-0.0921541	0.152503	0.8838	0.873542	0.13426
	90	117.327	53.6511	54.7471	-5.66718	0.905244	-0.0937069		-0.103148	0.141509	0.910082	0.900985	0.128355
	91	118.637	52.5818	56.057	-6.73646	0.926903	-0.111387		-0.119598	0.125059	0.933572	0.926281	0.116447
	92	119.546	51.165	56.9659	-8.15326	0.941932	-0.134814		-0.14216	0.102497	0.95153	0.946536	0.0973585
	93	120.187	49.5879	57.6075	-9.73045	0.95254	-0.160893		-0.16733	0.0773269	0.966033	0.963146	0.0746259
	94	120.668	47.9839	58.0886	-11.3344	0.960496	-0.187414		-0.192701	0.0519563	0.97861	0.977289	0.0508221
	95	120.962	46.2998	58.3827	-13.0185	0.965358	-0.215261		-0.219396	0.025261	0.989067	0.988752	0.0249822
	96	121.256	44.6692	58.6767	-14.6491	0.97022	-0.242224		-0.244657	0	1	1	0
				Translate x	Translate y	Scale x	Scale y	length	Slope (rad)	New Slope	Length	New x	New y
18	17	43.0137	37.9533	0	0	0	0	85.3122	#DIV/0!	#DIV/0!	0	0	0
	18	47.647	38.8405	4.63326	0.88722	0.0543095	0.0103997		0.189199	0.220018	0.0552962	0.0539632	0.0120682
	19	52.1488	40.2206	9.13508	2.26734	0.107078	0.026577		0.243285	0.274104	0.110327	0.106208	0.0298638
	20	56.7164	41.4365	13.7026	3.48316	0.160617	0.0408284		0.248925	0.279743	0.165725	0.159283	0.0457582
	21	61.2839	42.5866	18.2702	4.63326	0.214156	0.0543095		0.248361	0.27918	0.220936	0.212381	0.0608827
	22	65.9172	43.5066	22.9034	5.55334	0.268466	0.0650943		0.237877	0.268696	0.276245	0.266333	0.0733359
	23	70.5504	44.4596	27.5367	6.50628	0.322775	0.0762643		0.232022	0.26284	0.331663	0.320272	0.0861741
	24	75.1508	45.4782	32.1371	7.52494	0.3767	0.0882047		0.230008	0.260826	0.386888	0.373803	0.0997704
	25	79.7512	46.4969	36.7375	8.5436	0.430624	0.100145		0.228497	0.259315	0.442115	0.427334	0.113367
	26	84.3845	47.3513	41.3707	9.39796	0.484933	0.11016		0.223374	0.254192	0.497288	0.481309	0.12505
	27	89.0506	47.9756	46.0369	10.0223	0.539628	0.117478		0.214357	0.245176	0.552268	0.535752	0.13405
	28	93.7496	48.2713	50.7358	10.318	0.594708	0.120944		0.200632	0.231451	0.606881	0.590699	0.139212
	29	98.4486	47.8442	55.4348	9.89086	0.649788	0.115937		0.176565	0.207384	0.66005	0.645907	0.135905
	30	103.115	47.0555	60.1009	9.10222	0.704482	0.106693		0.150307	0.181125	0.712516	0.70086	0.12835
	31	107.715	46.1026	64.7013	8.14928	0.758407	0.095523		0.125292	0.156111	0.764399	0.755103	0.118847
	32	112.217	44.6896	69.2032	6.7363	0.811175	0.0789606		0.0970352	0.127854	0.815009	0.808357	0.103919
	33	116.423	42.5537	73.4092	4.6004	0.860478	0.0539243		0.062586	0.0934048	0.862166	0.858407	0.0804133
	34	120.235	39.7606	77.221	1.8073	0.905158	0.0211845		0.0234	0.0542187	0.905406	0.904075	0.0490659
	35	123.784	36.6718	80.7699	-1.28154	0.946756	-0.0150218		-0.0158652	0.0149535	0.946876	0.94677	0.0141586
	36	128.285	35.3245	85.2717	-2.6288	0.999525	-0.0308139		-0.0308188	0	1	1	0
	37	64.9314	60.0352	0	0	0	0	79.3198	#DIV/0!	#DIV/0!	0	0	0
	38	69.2689	60.5938	4.33752	0.55862	0.054684	0.00704263		0.128083	0.2933	0.0551356	0.052781	0.0159404
	39	73.6721	60.7581	8.74076	0.72292	0.110196	0.00911399		0.082519	0.247736	0.110573	0.107197	0.0271135
	40	78.0425	61.1525	13.1111	1.11724	0.165295	0.0140853		0.0850077	0.250224	0.165894	0.160727	0.0410788
	41	82.3472	62.0068	17.4158	1.9716	0.219564	0.0248563		0.112728	0.277944	0.220967	0.212487	0.0606288
	42	86.6847	62.7955	21.7533	2.76024	0.274248	0.0347989		0.126214	0.291431	0.276447	0.264791	0.0794296
	43	91.0551	63.3212	26.1237	3.286	0.329347	0.0414272		0.125129	0.290346	0.331942	0.318048	0.0950295
	44	95.4254	63.5184	30.4941	3.48316	0.384445	0.0439129		0.113731	0.278948	0.386945	0.371988	0.106543
	45	99.8287	63.2226	34.8973	3.18742	0.439957	0.0401844		0.0910844	0.256301	0.441789	0.427357	0.111995
	46	104.166	62.5326	39.2348	2.49736	0.494641	0.0314847		0.0635658	0.228783	0.495642	0.482727	0.112408
	47	108.471	61.7111	43.5395	1.67586	0.548911	0.0211279		0.0384716	0.203688	0.549317	0.537962	0.111117
	48	112.776	60.8567	47.8442	0.8215	0.603181	0.0103568		0.0171686	0.182385	0.60327	0.593264	0.109419
	49	117.08	59.9695	52.1488	-0.06572	0.65745	-0.000828545		-0.00126024	0.163957	0.657451	0.648634	0.107311
	50	121.385	59.0823	56.4535	-0.95294	0.71172	-0.0120139		-0.0168785	0.148338	0.711821	0.704004	0.105204
	51	125.722	58.4251	60.791	-1.61014	0.766404	-0.0202994		-0.0264803	0.138736	0.766673	0.759306	0.106025
	52	130.06	57.735	65.1285	-2.3002	0.821088	-0.0289991		-0.0353032	0.129914	0.8216	0.814676	0.106437
	53	134.266	56.4863	69.3346	-3.54888	0.874115	-0.0447414		-0.0511402	0.114077	0.875259	0.86957	0.0996302
	54	137.519	53.6275	72.5877	-6.4077	0.915128	-0.0807831		-0.088047	0.0771698	0.918687	0.915952	0.0708245
	55	140.345	50.3087	75.4137	-9.72656	0.950755	-0.122625		-0.128268	0.0369489	0.95863	0.957976	0.0354122
	56	143.171	46.9898	78.2397	-13.0454	0.986383	-0.164466		-0.165217	0	1	1	0
	57	62.8612	75.1508	0	0	0	0	95.655	#DIV/0!	#DIV/0!	0	0	0
	58	65.4571	75.0851	2.59594	-0.06572	0.0271386	-0.000687053		-0.025311	0.212586	0.0271473	0.0265361	0.00572775
	59	68.0531	75.0194	5.19188	-0.13144	0.0542771	-0.00137411		-0.025311	0.212586	0.0542945	0.0530723	0.0114555
	60	70.6161	74.7894	7.75496	-0.36146	0.0810722	-0.00377879		-0.0465765	0.19132	0.0811602	0.0796794	0.015433
	61	73.1792	74.2965	10.318	-0.85436	0.107867	-0.00893168		-0.0826141	0.155283	0.108236	0.106934	0.0167398
	62	75.7094	73.8036	12.8483	-1.34726	0.134319	-0.0140846		-0.104478	0.133419	0.135055	0.133855	0.0179655
	63	78.2725	73.3435	15.4113	-1.8073	0.161114	-0.0188939		-0.116738	0.121159	0.162218	0.161029	0.0196061
	64	80.8685	73.1792	18.0073	-1.9716	0.188252	-0.0206116		-0.109055	0.128842	0.189377	0.187808	0.0243323
	65	83.4644	73.0478	20.6032	-2.10304	0.215391	-0.0219857		-0.101721	0.136176	0.21651	0.214506	0.0293924
	66	86.0275	72.7192	23.1663	-2.43164	0.242186	-0.0254209		-0.104582	0.133315	0.243517	0.241356	0.0323683
	67	88.5906	72.3577	25.7294	-2.7931	0.268981	-0.0291997		-0.108133	0.129763	0.270561	0.268287	0.0350105
	68	91.1865	72.1277	28.3253	-3.02312	0.29612	-0.0316044		-0.106326	0.131571	0.297801	0.295228	0.039069
	69	93.7496	71.8977	30.8884	-3.25314	0.322915	-0.0340091		-0.104932	0.132964	0.324701	0.321835	0.0430465
	70	96.3455	71.5691	33.4843	-3.58174	0.350053	-0.0374444		-0.106562	0.131334	0.35205	0.349018	0.0461034
	71	98.9086	71.3062	36.0474	-3.84462	0.376848	-0.0401926		-0.106253	0.131644	0.378986	0.375706	0.0497471
	72	101.505	71.1748	38.6434	-3.97606	0.403987	-0.0415667		-0.10253	0.135366	0.40612	0.402404	0.0548072
	73	104.1	71.0433	41.2393	-4.1075	0.431125	-0.0429408		-0.0992742	0.138622	0.433259	0.429103	0.0598672
	74	106.696	70.879	43.8352	-4.2718	0.458264	-0.0446584		-0.0971445	0.140752	0.460435	0.455882	0.0645934
	75	109.292	70.7476	46.4312	-4.40324	0.485403	-0.0460325		-0.0945509	0.143346	0.48758	0.48258	0.0696535
	76	111.855	70.7476	48.9943	-4.40324	0.512198	-0.0460325		-0.0896318	0.148265	0.514262	0.50862	0.0759679
	77	114.451	70.649	51.5902	-4.50182	0.539336	-0.0470631		-0.0870407	0.150856	0.541386	0.535237	0.0813618
	78	117.047	70.3533	54.1861	-4.79756	0.566475	-0.0501548		-0.0883082	0.149588	0.568691	0.56234	0.0847526
	79	119.61	70.0247	56.7492	-5.12616	0.59327	-0.0535901		-0.0900856	0.147811	0.595685	0.58919	0.0877286
	80	122.173	69.7289	59.3123	-5.4219	0.620065	-0.0566818		-0.0911594	0.146737	0.62265	0.615959	0.0910385
	81	124.769	69.3675	61.9082	-5.78336	0.647203	-0.0604606		-0.0931479	0.144749	0.650021	0.643224	0.0937615
	82	127.332	69.0389	64.4713	-6.11196	0.673999	-0.0638959		-0.0945187	0.143378	0.67702	0.670074	0.0967375
	83	129.863	68.5131	67.0015	-6.63772	0.70045	-0.0693923		-0.098746	0.139151	0.703879	0.697075	0.0976294
	84	132.294	67.6259	69.4332	-7.52494	0.725871	-0.0786675		-0.107955	0.129941	0.730121	0.723966	0.0946061
	85	134.726	66.7715	71.8648	-8.3793	0.751292	-0.0875992		-0.116074	0.121823	0.756382	0.750776	0.0919167
	86	137.256	66.0815	74.395	-9.06936	0.777743	-0.0948132		-0.12131	0.116587	0.783501	0.778183	0.0911394
	87	139.688	65.26	76.8267	-9.89086	0.803164	-0.103401		-0.128038	0.109858	0.809793	0.804911	0.0887837
	88	142.185	64.6028	79.324	-10.5481	0.829272	-0.110272		-0.132199	0.105698	0.836572	0.831903	0.0882593
	89	144.781	64.5042	81.92	-10.6466	0.856411	-0.111303		-0.12924	0.108657	0.863613	0.85852	0.0936532
	90	147.311	64.7342	84.4502	-10.4166	0.882863	-0.108898		-0.122726	0.11517	0.889553	0.88366	0.102224
	91	149.349	63.1241	86.4875	-12.0268	0.904161	-0.125731		-0.138172	0.0997249	0.912861	0.908326	0.0908842
	92	151.517	61.7111	88.6563	-13.4397	0.926834	-0.140502		-0.150448	0.0874483	0.937423	0.933841	0.0818716
	93	153.16	59.7395	90.2993	-15.4113	0.94401	-0.161114		-0.169041	0.0688558	0.95766	0.955391	0.0658883
	94	154.541	57.5379	91.6794	-17.613	0.958438	-0.18413		-0.189802	0.0480945	0.975965	0.974837	0.0469204
	95	155.461	55.1391	92.5995	-20.0117	0.968057	-0.209207		-0.212838	0.0250591	0.990405	0.990094	0.024816
	96	155.822	52.6089	92.9609	-22.542	0.971836	-0.235659		-0.237897	0	1	1	0
				Translate x	Translate y	Scale x	Scale y	length	Slope (rad)	New Slope	Length	New x	New y
19	17	30.8649	27.8058	0	0	0	0	55.0792	#DIV/0!	#DIV/0!	0	0	0
	18	33.7499	28.9001	2.88504	1.09432	0.0523798	0.0198682		0.362544	0.324605	0.0560213	0.0530957	0.0178671
	19	36.6599	29.9696	5.79494	2.16378	0.105211	0.0392849		0.357359	0.31942	0.112306	0.106626	0.0352659
	20	39.5946	30.9644	8.72972	3.15862	0.158494	0.0573469		0.347169	0.309229	0.16855	0.160555	0.0512939
	21	42.5045	31.9592	11.6396	4.15346	0.211325	0.0754089		0.342753	0.304814	0.224377	0.214034	0.067339
	22	45.4393	33.0038	14.5744	5.19804	0.264608	0.094374		0.342591	0.304652	0.280934	0.267998	0.0842694
	23	48.3492	33.9738	17.4843	6.16801	0.31744	0.111984		0.339144	0.301204	0.336613	0.321459	0.0998633
	24	51.3337	34.8194	20.4688	7.01362	0.371626	0.127337		0.330111	0.292172	0.392836	0.376188	0.11315
	25	54.368	35.4412	23.5031	7.6354	0.426715	0.138626		0.314112	0.276173	0.448668	0.431666	0.122341
	26	57.3525	36.2619	26.4876	8.45614	0.480901	0.153527		0.309021	0.271082	0.504813	0.486378	0.135176
	27	60.3868	36.7593	29.5219	8.95356	0.53599	0.162558		0.294468	0.256529	0.560099	0.54177	0.142111
	28	63.4708	37.1573	32.6059	9.3515	0.591982	0.169783		0.279307	0.241367	0.615848	0.597996	0.147207
	29	66.5548	37.3811	35.6899	9.57533	0.647974	0.173847		0.26212	0.224181	0.67089	0.654102	0.149144
	30	69.6388	37.406	38.7739	9.60021	0.703967	0.174298		0.242713	0.204774	0.725223	0.710071	0.147471
	31	72.7228	37.1324	41.8579	9.32663	0.759959	0.169331		0.219235	0.181296	0.778595	0.765835	0.140384
	32	75.7819	36.7096	44.917	8.90382	0.815499	0.161655		0.195691	0.157752	0.831367	0.821044	0.130607
	33	78.6172	35.4909	47.7523	7.68514	0.866976	0.139529		0.159569	0.12163	0.878132	0.871645	0.106544
	34	81.2784	33.9987	50.4135	6.19288	0.915292	0.112436		0.122229	0.08429	0.922172	0.918898	0.0776378
	35	83.6412	31.9841	52.7763	4.17833	0.958189	0.0758604		0.0790058	0.0410665	0.961188	0.960377	0.0394615
	36	85.9044	29.8949	55.0395	2.08916	0.99928	0.0379302		0.0379393	0	1	1	0
	37	51.1596	46.8321	0	0	0	0	48.5739	#DIV/0!	#DIV/0!	0	0	0
	38	53.8457	47.1305	2.68607	0.298452	0.0552986	0.00614429		0.110657	0.250382	0.0556389	0.053904	0.0137859
	39	56.5318	47.5534	5.37214	0.721259	0.110597	0.0148487		0.133461	0.273186	0.11159	0.107451	0.0301069
	40	59.2427	47.8518	8.08308	1.01971	0.166408	0.020993		0.125491	0.265216	0.167727	0.161862	0.0439641
	41	61.9288	48.1751	10.7691	1.34303	0.221706	0.0276493		0.124071	0.263795	0.223424	0.215695	0.058257
	42	64.6397	48.4238	13.4801	1.59174	0.277517	0.0327695		0.117537	0.257262	0.279445	0.270249	0.0711001
	43	67.3507	48.4487	16.191	1.61662	0.333328	0.0332816		0.0995166	0.239241	0.334985	0.325444	0.0793799
	44	70.0616	48.399	18.902	1.56687	0.389138	0.0322575		0.0827056	0.22243	0.390473	0.380853	0.0861386
	45	72.7725	48.3492	21.6129	1.51713	0.444949	0.0312335		0.0700807	0.209805	0.446044	0.436263	0.0928973
	46	75.5084	48.2249	24.3487	1.39278	0.501271	0.0286733		0.057139	0.196864	0.502091	0.492393	0.0982062
	47	78.1944	47.9762	27.0348	1.14407	0.55657	0.0235531		0.0422931	0.182018	0.557068	0.547866	0.100837
	48	80.8805	47.628	29.7208	0.795872	0.611869	0.0163848		0.0267718	0.166497	0.612088	0.603624	0.10144
	49	83.5914	47.4041	32.4318	0.572033	0.667679	0.0117766		0.0176362	0.157361	0.667783	0.659532	0.10465
	50	86.3024	47.23	35.1427	0.397936	0.72349	0.00819238		0.0113229	0.151048	0.723536	0.715298	0.108873
	51	89.0133	46.9564	37.8537	0.124355	0.7793	0.00256012		0.00328514	0.14301	0.779305	0.771349	0.111069
	52	91.7242	46.7077	40.5646	-0.124355	0.835111	-0.00256012		-0.00306559	0.136659	0.835115	0.827329	0.113771
	53	94.2362	45.9367	43.0766	-0.895356	0.886826	-0.0184329		-0.0207822	0.118942	0.887017	0.88075	0.105255
	54	96.4995	44.4445	45.3398	-2.38762	0.93342	-0.0491543		-0.0526119	0.0871129	0.934713	0.931169	0.0813226
	55	98.4892	42.604	47.3295	-4.22807	0.974382	-0.0870441		-0.0890961	0.0506286	0.978262	0.977008	0.0495069
	56	99.2602	40.0672	48.1005	-6.76491	0.990254	-0.139271		-0.139725	0	1	1	0
	57	51.1845	57.8002	0	0	0	0	64.4008	#DIV/0!	#DIV/0!	0	0	0
	58	52.8757	57.3525	1.69123	-0.447678	0.026261	-0.00695144		-0.258771	-0.0217538	0.0271655	0.027159	-0.000590906
	59	54.4924	56.681	3.30784	-1.11919	0.0513634	-0.0173786		-0.326255	-0.089238	0.0542237	0.054008	-0.0048324
	60	56.1836	56.1587	4.99907	-1.64149	0.0776244	-0.0254886		-0.317266	-0.0802492	0.081702	0.081439	-0.00654949
	61	57.9246	55.91	6.74004	-1.8902	0.104658	-0.0293505		-0.273419	-0.0364022	0.108695	0.108623	-0.00395588
	62	59.6655	55.6862	8.48101	-2.11404	0.131691	-0.0328262		-0.244289	-0.00727148	0.135721	0.135717	-0.000986882
	63	61.4065	55.4872	10.222	-2.313	0.158724	-0.0359158		-0.22253	0.0144871	0.162737	0.16272	0.00235751
	64	63.1723	55.338	11.9878	-2.46223	0.186144	-0.0382329		-0.202577	0.0344402	0.19003	0.189917	0.00654337
	65	64.9133	55.2136	13.7288	-2.58658	0.213177	-0.0401639		-0.186223	0.0507942	0.216928	0.216648	0.0110139
	66	66.6792	55.0893	15.4946	-2.71094	0.240597	-0.0420948		-0.173207	0.0638103	0.244252	0.243755	0.0155752
	67	68.445	55.0893	17.2605	-2.71094	0.268017	-0.0420948		-0.155788	0.0812292	0.271302	0.270408	0.0220134
	68	70.186	55.0644	19.0014	-2.73581	0.29505	-0.042481		-0.142996	0.0940207	0.298092	0.296776	0.0279856
	69	71.9518	54.9898	20.7673	-2.81042	0.322469	-0.0436396		-0.134512	0.102505	0.325409	0.323701	0.0332976
	70	73.7176	54.8654	22.5331	-2.93478	0.349889	-0.0455705		-0.129514	0.107503	0.352844	0.350807	0.0378589
	71	75.4586	54.7659	24.2741	-3.03426	0.376922	-0.0471153		-0.124355	0.112662	0.379856	0.377448	0.0427048
	72	77.2245	54.7411	26.0399	-3.05913	0.404342	-0.0475015		-0.116942	0.120075	0.407123	0.404191	0.0487677
	73	78.9903	54.6913	27.8058	-3.10887	0.431762	-0.0482739		-0.111344	0.125673	0.434452	0.431026	0.0544551
	74	80.7313	54.6665	29.5467	-3.13375	0.458795	-0.0486601		-0.105666	0.131351	0.461368	0.457394	0.0604273
	75	82.4971	54.6167	31.3126	-3.18349	0.486214	-0.0494324		-0.10132	0.135697	0.488721	0.484228	0.0661147
	76	84.2629	54.5918	33.0784	-3.20836	0.513634	-0.0498186		-0.09669	0.140327	0.516044	0.510972	0.0721775
	77	86.0288	54.5918	34.8443	-3.20836	0.541054	-0.0498186		-0.0918182	0.145199	0.543342	0.537625	0.0786158
	78	87.7698	54.5918	36.5852	-3.20836	0.568087	-0.0498186		-0.0874717	0.149545	0.570267	0.563902	0.0849633
	79	89.5356	54.5421	38.3511	-3.2581	0.595506	-0.050591		-0.0847511	0.152266	0.597652	0.590737	0.0906507
	80	91.3014	54.4675	40.1169	-3.33271	0.622926	-0.0517496		-0.0828847	0.154132	0.625072	0.617662	0.0959628
	81	93.0424	54.368	41.8579	-3.4322	0.649959	-0.0532944		-0.0818134	0.155204	0.652141	0.644302	0.100809
	82	94.8083	54.2685	43.6237	-3.53168	0.677379	-0.0548391		-0.0807816	0.156235	0.679595	0.671318	0.105745
	83	96.5492	54.0447	45.3647	-3.75552	0.704412	-0.0583148		-0.0825967	0.15442	0.706822	0.698411	0.108714
	84	98.2902	53.8457	47.1057	-3.95449	0.731446	-0.0614044		-0.0837529	0.153264	0.734019	0.725414	0.112059
	85	100.056	53.6716	48.8715	-4.12859	0.758865	-0.0641077		-0.0842783	0.152739	0.761568	0.752702	0.115869
	86	101.797	53.4975	50.6125	-4.30268	0.785899	-0.066811		-0.0848084	0.152209	0.788733	0.779615	0.119589
	87	103.513	53.1493	52.3286	-4.65088	0.812546	-0.0722177		-0.0886454	0.148372	0.815749	0.806786	0.12059
	88	105.105	52.4529	53.9203	-5.34727	0.837262	-0.0830311		-0.0988465	0.138171	0.841369	0.833351	0.115883
	89	106.746	51.8312	55.5618	-5.96904	0.862751	-0.0926858		-0.10702	0.129997	0.867715	0.860394	0.112483
	90	108.363	51.1099	57.1784	-6.6903	0.887853	-0.103885		-0.116478	0.120539	0.89391	0.887424	0.107491
	91	109.83	50.1648	58.6458	-7.6354	0.910638	-0.118561		-0.129467	0.10755	0.918324	0.913018	0.0985756
	92	111.223	49.0954	60.0386	-8.70485	0.932265	-0.135167		-0.143984	0.0930328	0.942013	0.937939	0.0875117
	93	112.293	47.7274	61.108	-10.0728	0.948871	-0.156407		-0.163366	0.0736509	0.961676	0.959068	0.0707643
	94	112.84	46.0611	61.6552	-11.7391	0.957367	-0.182282		-0.188147	0.0488697	0.974566	0.973403	0.0476078
	95	113.362	44.3699	62.1775	-13.4303	0.965477	-0.208543		-0.212732	0.0242853	0.987743	0.987452	0.0239853
	96	113.785	42.6786	62.6003	-15.1216	0.972043	-0.234804		-0.237017	0	1	1	0
20	17	31.2664	21.1859	0	0	0	0	45.1854	#DIV/0!	#DIV/0!	0	0	0
	18	33.6506	21.7715	2.3842	0.585592	0.0527648	0.0129598		0.240846	0.218628	0.054333	0.0530397	0.0117843
	19	36.0348	22.3989	4.76839	1.21301	0.10553	0.0268452		0.249102	0.226884	0.108891	0.1061	0.0244941
	20	38.3981	23.0681	7.13167	1.88226	0.157831	0.0416564		0.258045	0.235827	0.163236	0.158718	0.0381396
	21	40.7823	23.6537	9.51587	2.46785	0.210596	0.0546161		0.25375	0.231532	0.217563	0.211758	0.0499239
	22	43.1874	24.1557	11.921	2.96979	0.263824	0.0657245		0.244153	0.221934	0.271887	0.265219	0.059847
	23	45.5716	24.7622	14.3052	3.57629	0.316589	0.0791471		0.244979	0.22276	0.326332	0.318269	0.072094
	24	47.9558	25.3269	16.6894	4.14097	0.369353	0.091644		0.243209	0.22099	0.380553	0.371298	0.0834156
	25	50.3609	25.8079	19.0945	4.62199	0.422581	0.10229		0.237491	0.215273	0.434785	0.424749	0.0928759
	26	52.7869	26.2471	21.5205	5.06119	0.476271	0.112009		0.230982	0.208764	0.489265	0.478642	0.101401
	27	55.213	26.6444	23.9465	5.45855	0.529962	0.120804		0.224118	0.2019	0.543556	0.532515	0.109
	28	57.6599	26.7699	26.3935	5.58404	0.584115	0.123581		0.208494	0.186276	0.597045	0.586716	0.110573
	29	60.1277	26.8327	28.8613	5.64678	0.638731	0.124969		0.193211	0.170993	0.650842	0.64135	0.110748
	30	62.5747	26.7281	31.3083	5.54221	0.692884	0.122655		0.175206	0.152987	0.703657	0.695438	0.107231
	31	65.0216	26.4562	33.7552	5.27033	0.747038	0.116638		0.154883	0.132665	0.756089	0.749445	0.100012
	32	67.4267	25.9752	36.1603	4.78931	0.800265	0.105992		0.13168	0.109462	0.807254	0.802423	0.0881869
	33	69.7482	25.1595	38.4818	3.97366	0.851642	0.0879413		0.102896	0.0806776	0.85617	0.853385	0.0689988
	34	71.9651	24.1138	40.6986	2.92796	0.900704	0.0647988		0.0718187	0.0496001	0.903031	0.901921	0.0447721
	35	74.0774	22.859	42.811	1.67312	0.947451	0.0370279		0.0390617	0.0168431	0.948175	0.94804	0.0159695
	36	76.4407	22.1898	45.1742	1.00387	0.999753	0.0222167		0.0222186	0	1	1	0
	37	47.3284	33.0859	0	0	0	0	36.6853	#DIV/0!	#DIV/0!	0	0	0
	38	49.2734	33.4624	1.945	0.376452	0.0530186	0.0102617		0.191184	0.202016	0.0540025	0.0529043	0.0108353
	39	51.1975	33.8807	3.86909	0.794732	0.105467	0.0216635		0.202588	0.21342	0.107669	0.105226	0.0228046
	40	53.1425	34.2153	5.81409	1.12936	0.158486	0.030785		0.191855	0.202687	0.161448	0.158143	0.0324998
	41	55.0666	34.6545	7.73818	1.56855	0.210934	0.0427569		0.199993	0.210825	0.215224	0.210459	0.0450392
	42	57.0116	35.0309	9.68318	1.945	0.263953	0.0530186		0.198226	0.209058	0.269225	0.263363	0.0558745
	43	58.9566	35.3865	11.6282	2.30054	0.316971	0.0627101		0.195319	0.206151	0.323115	0.316273	0.0661398
	44	60.9016	35.742	13.5732	2.65608	0.36999	0.0724017		0.193244	0.204076	0.377007	0.369184	0.0764051
	45	62.8675	35.9303	15.5391	2.8443	0.423578	0.0775325		0.181038	0.19187	0.430616	0.422714	0.0821161
	46	64.8543	36.0348	17.5259	2.94887	0.477737	0.080383		0.166696	0.177528	0.484452	0.476838	0.085553
	47	66.8202	36.1185	19.4918	3.03253	0.531326	0.0826633		0.154342	0.165174	0.537718	0.530399	0.0884137
	48	68.8071	36.1394	21.4787	3.05344	0.585484	0.0832334		0.141215	0.152047	0.591371	0.584549	0.0895704
	49	70.773	36.0348	23.4446	2.94887	0.639073	0.080383		0.125123	0.135955	0.644109	0.638165	0.0873005
	50	72.7598	35.9303	25.4314	2.8443	0.693232	0.0775325		0.111379	0.122211	0.697554	0.692351	0.0850369
	51	74.7257	35.7839	27.3973	2.69791	0.74682	0.0735419		0.0981568	0.108989	0.750433	0.74598	0.0816269
	52	76.6707	35.4283	29.3423	2.34237	0.799839	0.0638503		0.07966	0.090492	0.802384	0.799101	0.0725102
	53	78.6157	35.0519	31.2873	1.96592	0.852858	0.0535886		0.0627517	0.0735837	0.85454	0.852227	0.0628234
	54	80.498	34.4454	33.1696	1.35941	0.904166	0.037056		0.0409607	0.0517926	0.904925	0.903711	0.0468475
	55	82.2757	33.5879	34.9473	0.501936	0.952624	0.0136822		0.0143617	0.0251936	0.952722	0.95242	0.024
	56	84.0115	32.6886	36.6832	-0.397366	0.999941	-0.0108317		-0.010832	0	1	1	0
	57	47.0983	42.7691	0	0	0	0	49.1163	#DIV/0!	#DIV/0!	0	0	0
	58	48.4159	42.7273	1.31758	-0.041828	0.0268257	-0.000851611		-0.0317354	0.188042	0.0268393	0.0263661	0.00501722
	59	49.6289	42.1835	2.53059	-0.585592	0.0515225	-0.0119226		-0.227402	-0.00762496	0.0528839	0.0528824	-0.000403234
	60	50.7792	41.4306	3.68086	-1.3385	0.0749418	-0.0272515		-0.348771	-0.128994	0.0797428	0.0790803	-0.0102578
	61	52.0549	40.9078	4.95662	-1.86135	0.100916	-0.0378967		-0.359233	-0.139456	0.107797	0.10675	-0.0149842
	62	53.3725	40.5522	6.2742	-2.21688	0.127742	-0.0451354		-0.339641	-0.119864	0.135481	0.134509	-0.0162004
	63	54.7319	40.4058	7.63361	-2.36328	0.155419	-0.048116		-0.300231	-0.0804533	0.162697	0.16217	-0.0130754
	64	56.1123	40.2594	9.01393	-2.50968	0.183522	-0.0510966		-0.271545	-0.0517677	0.190503	0.190247	-0.00985748
	65	57.4717	40.1758	10.3733	-2.59334	0.211199	-0.0527999		-0.244979	-0.0252013	0.217699	0.21763	-0.00548572
	66	58.852	40.1549	11.7537	-2.61425	0.239303	-0.0532257		-0.218857	0.000920047	0.24515	0.24515	0.00022555
	67	60.2323	40.1131	13.134	-2.65608	0.267406	-0.0540773		-0.199538	0.0202392	0.272819	0.272763	0.00552126
	68	61.6126	40.0712	14.5143	-2.69791	0.295509	-0.0549289		-0.183782	0.0359959	0.300571	0.300376	0.010817
	69	62.9721	40.0294	15.8737	-2.73973	0.323186	-0.0557805		-0.170912	0.0488657	0.327965	0.327573	0.0160198
	70	64.3524	40.0085	17.2541	-2.76065	0.351289	-0.0562063		-0.158655	0.0611221	0.355758	0.355093	0.0217311
	71	65.7327	40.0085	18.6344	-2.76065	0.379393	-0.0562063		-0.147078	0.072699	0.383533	0.38252	0.027858
	72	67.113	40.0503	20.0147	-2.71882	0.407496	-0.0553547		-0.135015	0.0847626	0.411238	0.409762	0.0348159
	73	68.4724	40.1131	21.3741	-2.65608	0.435173	-0.0540773		-0.123632	0.096145	0.43852	0.436495	0.0420966
	74	69.8528	40.1967	22.7544	-2.57242	0.463276	-0.0523741		-0.112574	0.107204	0.466227	0.463551	0.0498857
	75	71.2331	40.2804	24.1348	-2.48877	0.491379	-0.0506708		-0.102756	0.117021	0.493985	0.490607	0.0576748
	76	72.5925	40.3431	25.4942	-2.42602	0.519057	-0.0493934		-0.0948743	0.124903	0.521402	0.51734	0.0649555
	77	73.9728	40.4268	26.8745	-2.34237	0.54716	-0.0476902		-0.0869398	0.132838	0.549234	0.544396	0.0727446
	78	75.3322	40.5104	28.2339	-2.25871	0.574837	-0.045987		-0.07983	0.139947	0.576674	0.571036	0.0804408
	79	76.7126	40.615	29.6142	-2.15414	0.60294	-0.043858		-0.0726122	0.147165	0.604533	0.597999	0.0886455
	80	78.0929	40.7405	30.9945	-2.02866	0.631044	-0.0413031		-0.0653589	0.154419	0.632394	0.624869	0.0972657
	81	79.4523	40.845	32.354	-1.92409	0.658721	-0.0391741		-0.0594	0.160377	0.659885	0.651417	0.105378
	82	80.8326	40.8869	33.7343	-1.88226	0.686824	-0.0383225		-0.0557389	0.164039	0.687892	0.678658	0.112335
	83	82.2129	40.8241	35.1146	-1.945	0.714927	-0.0395999		-0.0553336	0.164444	0.716023	0.706364	0.117216
	84	83.5723	40.7823	36.474	-1.98683	0.742605	-0.0404515		-0.0544187	0.165359	0.743706	0.733561	0.122419
	85	84.9527	40.7614	37.8543	-2.00774	0.770708	-0.0408773		-0.052989	0.166788	0.771791	0.761081	0.12813
	86	86.3121	40.6359	39.2138	-2.13323	0.798385	-0.0434322		-0.0543464	0.165431	0.799566	0.78865	0.13167
	87	87.6924	40.615	40.5941	-2.15414	0.826488	-0.043858		-0.0530157	0.166762	0.827651	0.81617	0.137382
	88	89.0518	40.4268	41.9535	-2.34237	0.854166	-0.0476902		-0.0557746	0.164003	0.855496	0.844017	0.139676
	89	90.3485	39.9876	43.2502	-2.78156	0.880566	-0.0566321		-0.0642249	0.155552	0.882385	0.871731	0.136704
	90	91.5406	39.3183	44.4423	-3.45081	0.904837	-0.0702579		-0.0774916	0.142286	0.90756	0.898389	0.128698
	91	92.4817	38.3563	45.3834	-4.41285	0.923998	-0.0898449		-0.0969303	0.122847	0.928356	0.921359	0.113759
	92	93.2346	37.1851	46.1363	-5.58404	0.939327	-0.11369		-0.120448	0.0993297	0.946182	0.941518	0.0938295
	93	93.8411	35.9512	46.7428	-6.81796	0.951675	-0.138813		-0.14484	0.0749375	0.961746	0.959046	0.0720034
	94	94.4267	34.7172	47.3284	-8.05189	0.963598	-0.163935		-0.168515	0.0512627	0.977443	0.976159	0.0500844
	95	94.6986	33.3787	47.6003	-9.39039	0.969133	-0.191187		-0.194775	0.0250025	0.987811	0.987503	0.0246952
	96	95.0332	32.0612	47.9349	-10.708	0.975946	-0.218012		-0.219777	0	1	1	0
21	17	28.0352	22.9961	0	0	0	0	51.2704	#DIV/0!	#DIV/0!	0	0	0
	18	30.7896	23.6367	2.75441	0.64056	0.0537231	0.0124938		0.228497	0.215586	0.0551568	0.05388	0.0117991
	19	33.4799	24.5121	5.44476	1.51599	0.106197	0.0295685		0.271554	0.258643	0.110236	0.10657	0.0281951
	20	36.1916	25.2594	8.15646	2.26331	0.159087	0.0441446		0.270677	0.257766	0.165098	0.159644	0.0420871
	21	38.9247	26.0067	10.8895	3.01063	0.212394	0.0587206		0.269733	0.256822	0.220362	0.213134	0.0559737
	22	41.6364	26.7541	13.6012	3.75795	0.265284	0.0732967		0.26957	0.256659	0.275224	0.266208	0.0698657
	23	44.3695	27.48	16.3343	4.48392	0.318591	0.0874563		0.26791	0.255	0.330376	0.319693	0.0833359
	24	47.1025	28.1633	19.0673	5.16718	0.371897	0.100783		0.264641	0.25173	0.385311	0.373168	0.0959733
	25	49.8783	28.6544	21.8431	5.65828	0.426037	0.110361		0.253471	0.24056	0.440099	0.427426	0.104852
	26	52.6754	29.0814	24.6402	6.08532	0.480593	0.118691		0.242122	0.229212	0.495032	0.482085	0.112476
	27	55.4725	29.4658	27.4373	6.46966	0.535149	0.126187		0.231568	0.218657	0.549825	0.536734	0.119267
	28	58.291	29.7006	30.2558	6.70453	0.590122	0.130768		0.218071	0.205161	0.604437	0.591761	0.123138
	29	61.1094	29.8074	33.0742	6.81129	0.645094	0.13285		0.2031	0.190189	0.658632	0.646755	0.124511
	30	63.9279	29.6579	35.8927	6.66182	0.700067	0.129935		0.183516	0.170605	0.712023	0.701686	0.120886
	31	66.725	29.359	38.6898	6.3629	0.754623	0.124105		0.163	0.150089	0.76476	0.756162	0.114352
	32	69.4794	28.7184	41.4442	5.72234	0.808346	0.111611		0.137206	0.124295	0.816015	0.809719	0.101166
	33	72.1057	27.7362	44.0705	4.74014	0.85957	0.0924538		0.107146	0.0942357	0.864528	0.860692	0.0813488
	34	74.4758	26.1989	46.4406	3.2028	0.905797	0.0624688		0.0688565	0.0559459	0.907949	0.906528	0.0507695
	35	76.7604	24.5334	48.7253	1.53734	0.950358	0.029985		0.0315408	0.0186302	0.950831	0.950666	0.0177132
	36	79.3013	23.658	51.2662	0.661912	0.999917	0.0129102		0.0129106	0	1	1	0
	37	46.3552	37.2806	0	0	0	0	42.5836	#DIV/0!	#DIV/0!	0	0	0
	38	48.5972	37.793	2.24196	0.512448	0.0526485	0.0120339		0.224711	0.273368	0.0540063	0.0520009	0.0145804
	39	50.7964	38.6044	4.44122	1.32382	0.104294	0.0310877		0.289692	0.338348	0.108829	0.102659	0.0361234
	40	53.017	39.309	6.66182	2.02844	0.156441	0.0476343		0.295568	0.344225	0.163532	0.153939	0.0551868
	41	55.3017	39.8642	8.94649	2.58359	0.210092	0.0606711		0.281134	0.329791	0.218677	0.206893	0.0708176
	42	57.5863	40.2912	11.2312	3.01063	0.263744	0.0706994		0.261904	0.31056	0.273055	0.259993	0.0834434
	43	59.9137	40.5261	13.5585	3.2455	0.318398	0.0762149		0.234949	0.283606	0.327393	0.314314	0.0916107
	44	62.2411	40.761	15.8859	3.48038	0.373052	0.0817305		0.215678	0.264335	0.3819	0.368635	0.0997779
	45	64.5898	40.825	18.2346	3.54443	0.428207	0.0832347		0.191985	0.240642	0.436222	0.423652	0.103963
	46	66.9172	40.8037	20.562	3.52308	0.482862	0.0827333		0.169692	0.218348	0.489898	0.478266	0.10612
	47	69.2659	40.761	22.9107	3.48038	0.538017	0.0817305		0.150758	0.199414	0.54419	0.533405	0.107801
	48	71.5933	40.6756	25.2381	3.39497	0.592671	0.0797248		0.133715	0.182371	0.598009	0.588092	0.108456
	49	73.9206	40.4193	27.5654	3.13874	0.647325	0.0737078		0.113377	0.162033	0.651508	0.642974	0.105105
	50	76.248	40.1631	29.8928	2.88252	0.701979	0.0676909		0.0961313	0.144788	0.705236	0.697856	0.101753
	51	78.554	39.7788	32.1988	2.49818	0.756132	0.0586654		0.0774311	0.126087	0.758405	0.752384	0.0953721
	52	80.8387	39.3517	34.4835	2.07114	0.809783	0.0486371		0.0599899	0.108646	0.811243	0.80646	0.0879651
	53	83.166	39.0955	36.8108	1.81492	0.864438	0.0426202		0.0492641	0.0979204	0.865488	0.861342	0.0846135
	54	85.2372	38.0706	38.882	0.790024	0.913075	0.0185523		0.0203157	0.0689721	0.913263	0.911092	0.0629397
	55	86.9026	36.4265	40.5474	-0.85408	0.952185	-0.0200566		-0.0210606	0.0275957	0.952396	0.952034	0.0262787
	56	88.8884	35.2094	42.5332	-2.07114	0.998817	-0.0486371		-0.0486563	0	1	1	0
	57	47.8712	49.2804	0	0	0	0	56.2558	#DIV/0!	#DIV/0!	0	0	0
	58	49.2591	48.5117	1.38788	-0.768672	0.0246709	-0.0136639		-0.505791	-0.301696	0.028202	0.0269283	-0.00837997
	59	50.711	47.8285	2.83982	-1.45194	0.0504805	-0.0258096		-0.472629	-0.268535	0.0566958	0.0546638	-0.0150424
	60	52.1843	47.252	4.3131	-2.02844	0.0766696	-0.0360575		-0.439604	-0.235509	0.0847252	0.0823864	-0.0197696
	61	53.7216	46.8463	5.85045	-2.43413	0.103997	-0.043269		-0.394273	-0.190178	0.112639	0.110609	-0.0212926
	62	55.3017	46.5474	7.4305	-2.73306	0.132084	-0.0485827		-0.352458	-0.148363	0.140736	0.13919	-0.0208034
	63	56.8817	46.4192	9.01054	-2.86117	0.160171	-0.05086		-0.307466	-0.103371	0.168052	0.167155	-0.0173408
	64	58.4618	46.3765	10.5906	-2.90387	0.188258	-0.0516191		-0.267616	-0.0635214	0.195206	0.194813	-0.0123915
	65	60.0632	46.3552	12.192	-2.92522	0.216724	-0.0519987		-0.235479	-0.0313839	0.222875	0.222765	-0.00699353
	66	61.6646	46.3338	13.7934	-2.94658	0.245191	-0.0523782		-0.210459	-0.00636407	0.250723	0.250718	-0.00159561
	67	63.2446	46.3125	15.3734	-2.96793	0.273278	-0.0527578		-0.190709	0.0133855	0.278324	0.278299	0.00372539
	68	64.846	46.3338	16.9748	-2.94658	0.301744	-0.0523782		-0.171872	0.0322226	0.306256	0.306097	0.00986666
	69	66.4261	46.3765	18.5549	-2.90387	0.329831	-0.0516191		-0.155242	0.0488524	0.333846	0.333447	0.0163027
	70	68.0275	46.462	20.1563	-2.81846	0.358297	-0.0501009		-0.13893	0.0651652	0.361783	0.361015	0.023559
	71	69.6075	46.526	21.7363	-2.75441	0.386384	-0.0489622		-0.126047	0.0780476	0.389474	0.388288	0.0303667
	72	71.2089	46.5901	23.3377	-2.69035	0.414851	-0.0478236		-0.114772	0.0893225	0.417598	0.415933	0.0372513
	73	72.789	46.6968	24.9178	-2.58359	0.442937	-0.0459258		-0.103315	0.100779	0.445312	0.443053	0.0448023
	74	74.3904	46.8249	26.5192	-2.45548	0.471404	-0.0436485		-0.0923293	0.111766	0.47342	0.470467	0.052802
	75	75.9704	46.889	28.0992	-2.39142	0.499491	-0.0425099		-0.0849018	0.119193	0.501296	0.49774	0.0596097
	76	77.5718	46.9958	29.7006	-2.28466	0.527957	-0.0406121		-0.0767719	0.127323	0.529517	0.525231	0.0672377
	77	79.1519	47.1666	31.2807	-2.11385	0.556044	-0.0375757		-0.0674742	0.136621	0.557312	0.552119	0.0759037
	78	80.7319	47.3801	32.8607	-1.90033	0.584131	-0.0337802		-0.0577654	0.146329	0.585107	0.578854	0.0853131
	79	82.312	47.5936	34.4408	-1.68681	0.612218	-0.0299846		-0.048938	0.155157	0.612952	0.605588	0.0947226
	80	83.892	47.7431	36.0208	-1.53734	0.640305	-0.0273278		-0.0426534	0.161441	0.640888	0.632554	0.103017
	81	85.4721	47.9352	37.6009	-1.34518	0.668392	-0.0239118		-0.0357599	0.168335	0.668819	0.659365	0.112055
	82	87.0094	48.3623	39.1382	-0.918136	0.695719	-0.0163207		-0.0234545	0.18064	0.695911	0.684587	0.125027
	83	88.5681	48.6399	40.6969	-0.64056	0.723427	-0.0113866		-0.0157385	0.188356	0.723516	0.71072	0.135475
	84	90.1481	48.8961	42.277	-0.384336	0.751513	-0.00683194		-0.00909066	0.195004	0.751545	0.7373	0.145627
	85	91.7282	48.9601	43.857	-0.32028	0.7796	-0.00569328		-0.00730269	0.196792	0.779621	0.764574	0.152435
	86	93.2869	48.6826	45.4157	-0.597856	0.807308	-0.0106275		-0.0131633	0.190932	0.807378	0.792706	0.153219
	87	94.8242	48.2128	46.953	-1.0676	0.834635	-0.0189776		-0.0227337	0.181361	0.834851	0.821159	0.150581
	88	96.1694	47.3801	48.2982	-1.90033	0.858547	-0.0337802		-0.0393254	0.164769	0.859212	0.847575	0.140932
	89	97.6854	46.8676	49.8142	-2.41278	0.885495	-0.0428894		-0.0483977	0.155697	0.886534	0.87581	0.137474
	90	99.18	46.3125	51.3089	-2.96793	0.912064	-0.0527578		-0.05778	0.146315	0.913589	0.903827	0.133195
	91	100.354	45.3089	52.4832	-3.97147	0.932939	-0.0705967		-0.0755273	0.128568	0.935607	0.927885	0.119958
	92	101.208	43.9638	53.3373	-5.31665	0.948122	-0.0945085		-0.0993516	0.104743	0.95282	0.947598	0.0996192
	93	101.785	42.4905	53.9138	-6.78994	0.958369	-0.120698		-0.125281	0.0788139	0.96594	0.962941	0.0760507
	94	102.127	40.9318	54.2554	-8.34863	0.964442	-0.148405		-0.152679	0.051416	0.975794	0.974504	0.0501493
	95	102.447	39.3731	54.5757	-9.90733	0.970136	-0.176112		-0.179578	0.0245168	0.985991	0.985695	0.0241709
	96	102.959	37.8784	55.0882	-11.402	0.979245	-0.202681		-0.204095	0	1	1	0
22	17	22.0633	11.227	0	0	0	0	18.2168	#DIV/0!	#DIV/0!	0	0	0
	18	23.0454	11.4055	0.98208	0.17856	0.0539105	0.00980192		0.179853	0.159636	0.0547944	0.0540977	0.00871003
	19	23.994	11.6622	1.93068	0.43524	0.105983	0.0238922		0.221727	0.201509	0.108643	0.106445	0.0217447
	20	24.9538	11.9635	2.89044	0.73656	0.158669	0.0404329		0.249516	0.229298	0.163739	0.159454	0.0372169
	21	25.9024	12.2425	3.83904	1.01556	0.210741	0.0557484		0.258611	0.238393	0.21799	0.211825	0.0514766
	22	26.8733	12.4769	4.80996	1.24992	0.264039	0.0686134		0.254238	0.23402	0.272809	0.265372	0.0632615
	23	27.8442	12.7001	5.78088	1.47312	0.317337	0.0808658		0.249516	0.229298	0.327478	0.318907	0.0744339
	24	28.8151	12.901	6.7518	1.674	0.370635	0.091893		0.243033	0.222815	0.381857	0.372417	0.0843813
	25	29.7972	13.0572	7.73388	1.83024	0.424546	0.10047		0.232377	0.212159	0.436272	0.42649	0.0918663
	26	30.7793	13.18	8.71596	1.953	0.478456	0.107208		0.220431	0.200213	0.49032	0.480526	0.0975139
	27	31.7725	13.2804	9.7092	2.05344	0.532979	0.112722		0.208423	0.188205	0.544769	0.535149	0.101924
	28	32.7658	13.3362	10.7024	2.10924	0.587502	0.115785		0.194587	0.174369	0.598803	0.589723	0.103884
	29	33.759	13.325	11.6957	2.09808	0.642026	0.115173		0.177501	0.157284	0.652274	0.644223	0.10217
	30	34.7522	13.2692	12.6889	2.04228	0.696549	0.112109		0.159581	0.139363	0.705513	0.698673	0.0980048
	31	35.7455	13.18	13.6822	1.953	0.751072	0.107208		0.141783	0.121565	0.758685	0.753086	0.0920026
	32	36.7164	13.0126	14.6531	1.7856	0.80437	0.0980192		0.12126	0.101043	0.81032	0.806187	0.0817376
	33	37.6873	12.767	15.624	1.54008	0.857668	0.0845415		0.098254	0.0780362	0.861824	0.859202	0.0671853
	34	38.4685	12.2537	16.4052	1.02672	0.900551	0.056361		0.0625035	0.0422857	0.902313	0.901507	0.0381436
	35	39.3055	11.7403	17.2422	0.51336	0.946498	0.0281805		0.0297647	0.00954684	0.946917	0.946874	0.00903993
	36	40.2764	11.5952	18.2131	0.36828	0.999796	0.0202165		0.0202178	0	1	1	0
	37	28.0897	16.3606	0	0	0	0	14.1937	#DIV/0!	#DIV/0!	0	0	0
	38	28.8374	16.2266	0.74772	-0.13392	0.0526796	-0.00943515		-0.177225	-0.066134	0.0535179	0.0534009	-0.00353677
	39	29.5963	16.2155	1.5066	-0.14508	0.106145	-0.0102214		-0.0960003	0.0150911	0.106636	0.106624	0.0016092
	40	30.3552	16.2266	2.26548	-0.13392	0.159611	-0.00943515		-0.0590446	0.0520468	0.15989	0.159673	0.008318
	41	31.1141	16.2266	3.02436	-0.13392	0.213077	-0.00943515		-0.0442515	0.0668398	0.213286	0.21281	0.0142454
	42	31.873	16.249	3.78324	-0.1116	0.266543	-0.00786262		-0.02949	0.0816014	0.266659	0.265772	0.0217356
	43	32.6318	16.3494	4.54212	-0.01116	0.320009	-0.000786262		-0.002457	0.108634	0.32001	0.318123	0.0346957
	44	33.3796	16.394	5.28984	0.03348	0.372688	0.00235879		0.00632903	0.11742	0.372696	0.37013	0.0436616
	45	34.1384	16.394	6.04872	0.03348	0.426154	0.00235879		0.005535	0.116626	0.426161	0.423266	0.049589
	46	34.8973	16.3606	6.8076	0	0.47962	0		0	0.111091	0.47962	0.476664	0.0531721
	47	35.6562	16.3159	7.56648	-0.04464	0.533086	-0.00314505		-0.00589964	0.105192	0.533095	0.530148	0.0559738
	48	36.4151	16.2378	8.32536	-0.12276	0.586552	-0.00864889		-0.0147442	0.0963471	0.586616	0.583895	0.0564313
	49	37.174	16.1485	9.08424	-0.21204	0.640018	-0.014939		-0.0233373	0.0877541	0.640192	0.637729	0.0561074
	50	37.9328	16.0927	9.84312	-0.26784	0.693483	-0.0188703		-0.0272042	0.0838872	0.69374	0.691301	0.0581277
	51	38.6806	16.0146	10.5908	-0.34596	0.746163	-0.0243741		-0.0326544	0.078437	0.746561	0.744266	0.058498
	52	39.4394	15.9365	11.3497	-0.42408	0.799629	-0.029878		-0.0373474	0.0737439	0.800187	0.798012	0.0589555
	53	40.1872	15.7914	12.0974	-0.56916	0.852308	-0.0400994		-0.0470133	0.0640781	0.853251	0.8515	0.0546373
	54	40.9014	15.5459	12.8117	-0.81468	0.902629	-0.0573972		-0.0635033	0.047588	0.904452	0.903428	0.0430248
	55	41.5933	15.2446	13.5036	-1.116	0.951378	-0.0786262		-0.0824572	0.0286341	0.954621	0.95423	0.027331
	56	42.196	14.787	14.1062	-1.57356	0.993836	-0.110863		-0.111091	0	1	1	0
	57	28.0004	19.3068	0	0	0	0	19.3677	#DIV/0!	#DIV/0!	0	0	0
	58	28.525	19.3291	0.52452	0.02232	0.0270822	0.00115243		0.0425275	0.223876	0.0271067	0.0264302	0.00601796
	59	29.0495	19.3068	1.04904	0	0.0541643	0		0	0.181348	0.0541643	0.0532761	0.00976885
	60	29.574	19.2398	1.57356	-0.06696	0.0812465	-0.0034573		-0.0425275	0.138821	0.08132	0.0805377	0.0112527
	61	30.0762	19.0836	2.07576	-0.2232	0.107176	-0.0115243		-0.107115	0.0742328	0.107794	0.107497	0.00799451
	62	30.5449	18.8381	2.54448	-0.46872	0.131377	-0.0242011		-0.182168	-0.000820198	0.133588	0.133588	-0.000109568
	63	31.0583	18.7265	3.05784	-0.58032	0.157883	-0.0299633		-0.187551	-0.00620248	0.160701	0.160698	-0.00099674
	64	31.5716	18.626	3.5712	-0.68076	0.184389	-0.0351492		-0.188365	-0.00701699	0.18771	0.187705	-0.00131714
	65	32.0962	18.5479	4.09572	-0.75888	0.211471	-0.0391827		-0.183208	-0.00186027	0.215071	0.21507	-0.000400091
	66	32.6095	18.4586	4.60908	-0.84816	0.237977	-0.0437924		-0.181983	-0.000635309	0.241973	0.241973	-0.000153728
	67	33.134	18.414	5.1336	-0.8928	0.26506	-0.0460973		-0.172191	0.0091573	0.269038	0.269027	0.00246363
	68	33.6586	18.414	5.65812	-0.8928	0.292142	-0.0460973		-0.156501	0.0248475	0.295756	0.295665	0.00734805
	69	34.1942	18.414	6.1938	-0.8928	0.3198	-0.0460973		-0.143158	0.03819	0.323105	0.32287	0.0123364
	70	34.7188	18.4252	6.71832	-0.88164	0.346882	-0.0455211		-0.130484	0.0508645	0.349856	0.349404	0.0177876
	71	35.2433	18.414	7.24284	-0.8928	0.373964	-0.0460973		-0.122648	0.0587002	0.376795	0.376146	0.0221053
	72	35.7678	18.3917	7.76736	-0.91512	0.401047	-0.0472497		-0.117275	0.0640726	0.40382	0.402992	0.0258561
	73	36.2923	18.3694	8.29188	-0.93744	0.428129	-0.0484022		-0.112577	0.0687709	0.430856	0.429838	0.029607
	74	36.828	18.3694	8.82756	-0.93744	0.455787	-0.0484022		-0.105798	0.0755499	0.45835	0.457043	0.0345954
	75	37.3525	18.3582	9.35208	-0.9486	0.482869	-0.0489784		-0.101086	0.0802619	0.485347	0.483785	0.038913
	76	37.877	18.3582	9.8766	-0.9486	0.509952	-0.0489784		-0.0957515	0.0855966	0.512298	0.510423	0.0437975
	77	38.4016	18.3359	10.4011	-0.97092	0.537034	-0.0501308		-0.0930779	0.0882702	0.539368	0.537269	0.0475484
	78	38.9261	18.3136	10.9256	-0.99324	0.564116	-0.0512833		-0.0906599	0.0906882	0.566442	0.564114	0.0512992
	79	39.4618	18.2912	11.4613	-1.01556	0.591774	-0.0524357		-0.0883768	0.0929713	0.594093	0.591527	0.0551541
	80	39.9863	18.2801	11.9858	-1.02672	0.618856	-0.0530119		-0.0854525	0.0958956	0.621123	0.618269	0.0594717
	81	40.5108	18.2578	12.5104	-1.04904	0.645939	-0.0541643		-0.083658	0.0976901	0.648206	0.645115	0.0632226
	82	41.0353	18.2466	13.0349	-1.0602	0.673021	-0.0547406		-0.081157	0.100191	0.675243	0.671857	0.0675403
	83	41.5598	18.2243	13.5594	-1.08252	0.700103	-0.055893		-0.0796664	0.101682	0.702331	0.698703	0.0712912
	84	42.0844	18.1796	14.0839	-1.12716	0.727185	-0.0581979		-0.0798615	0.101487	0.72951	0.725757	0.0739085
	85	42.6089	18.1238	14.6084	-1.18296	0.754267	-0.0610789		-0.0808015	0.100547	0.756736	0.752914	0.0759591
	86	43.1334	18.0904	15.133	-1.21644	0.781349	-0.0628076		-0.080211	0.101137	0.78387	0.779864	0.0791432
	87	43.6579	18.135	15.6575	-1.1718	0.808432	-0.0605027		-0.0747004	0.106648	0.810692	0.806087	0.0862947
	88	44.1601	18.2689	16.1597	-1.03788	0.834361	-0.0535881		-0.0641384	0.11721	0.836081	0.830344	0.0977725
	89	44.6512	18.1796	16.6507	-1.12716	0.859715	-0.0581979		-0.0675912	0.113757	0.861682	0.856113	0.097811
	90	45.131	17.9788	17.1306	-1.32804	0.884492	-0.0685698		-0.0773697	0.103978	0.887146	0.882355	0.0920779
	91	45.5886	17.7221	17.5882	-1.58472	0.908117	-0.0818227		-0.0898589	0.0914892	0.911796	0.907982	0.0833032
	92	46.0573	17.4989	18.0569	-1.80792	0.932318	-0.0933471		-0.099791	0.0815571	0.93698	0.933865	0.0763326
	93	46.4926	17.1976	18.4921	-2.10924	0.954791	-0.108905		-0.113571	0.0677774	0.960981	0.958775	0.0650829
	94	46.8608	16.8293	18.8604	-2.47752	0.973806	-0.12792		-0.130613	0.050735	0.982172	0.980908	0.0498091
	95	46.9724	16.3271	18.972	-2.97972	0.979568	-0.15385		-0.155786	0.0255619	0.991576	0.991252	0.0253438
	96	47.0506	15.8137	19.0501	-3.49308	0.983601	-0.180356		-0.181348	0	1	1	0
23	17	22.6161	11.2857	0	0	0	0	14.1245	#DIV/0!	#DIV/0!	0	0	0
	18	23.3095	11.61	0.69347	0.324365	0.0490969	0.0229647		0.43751	0.359827	0.0542023	0.050731	0.0190853
	19	24.0142	11.9232	1.39813	0.637545	0.0989857	0.0451375		0.427832	0.350149	0.108791	0.10219	0.0373196
	20	24.73	12.2252	2.11397	0.93954	0.149666	0.0665184		0.418224	0.340541	0.163783	0.154377	0.054703
	21	25.4571	12.4713	2.84099	1.18561	0.201139	0.0839399		0.39535	0.317667	0.217951	0.207047	0.0680774
	22	26.2065	12.6726	3.59039	1.38694	0.254195	0.0981938		0.368634	0.290951	0.272502	0.261049	0.0781709
	23	26.9447	12.8628	4.32859	1.57709	0.30646	0.111656		0.349393	0.27171	0.326167	0.314201	0.0875364
	24	27.7052	13.0417	5.08918	1.75605	0.360308	0.124326		0.332263	0.25458	0.381155	0.36887	0.0959895
	25	28.4546	13.1871	5.83857	1.90145	0.413364	0.134621		0.314838	0.237155	0.434733	0.422565	0.102136
	26	29.2152	13.3549	6.59915	2.06923	0.467213	0.146499		0.30385	0.226167	0.489642	0.477173	0.109799
	27	29.9646	13.545	7.34855	2.25937	0.520269	0.159961		0.298285	0.220602	0.544304	0.531114	0.119103
	28	30.7252	13.6233	8.10913	2.33767	0.574117	0.165504		0.280666	0.202983	0.597497	0.58523	0.120451
	29	31.497	13.6681	8.88089	2.38241	0.628757	0.168672		0.262091	0.184408	0.650988	0.639951	0.119368
	30	32.2687	13.6233	9.65266	2.33767	0.683397	0.165504		0.237604	0.159921	0.703153	0.69418	0.11197
	31	33.0293	13.5003	10.4132	2.21463	0.737246	0.156793		0.209552	0.131869	0.753734	0.74719	0.0991067
	32	33.7899	13.3661	11.1738	2.08041	0.791094	0.147291		0.184078	0.106396	0.804689	0.800139	0.0854539
	33	34.5393	13.1983	11.9232	1.91263	0.84415	0.135412		0.159058	0.0813748	0.854942	0.852113	0.069494
	34	35.2663	12.941	12.6502	1.65538	0.895623	0.117199		0.130118	0.0524354	0.903258	0.902017	0.047341
	35	35.9598	12.5943	13.3437	1.30865	0.94472	0.0926506		0.0977595	0.0200766	0.949252	0.949061	0.0190564
	36	36.698	12.3818	14.0819	1.09613	0.996984	0.0776048		0.0776829	0	1	1	0
	37	27.6381	15.4129	0	0	0	0	11.7974	#DIV/0!	#DIV/0!	0	0	0
	38	28.2869	15.5024	0.64873	0.08948	0.0549892	0.00758472		0.137066	0.241546	0.0555099	0.0538984	0.0132782
	39	28.9244	15.6478	1.28627	0.234885	0.10903	0.0199099		0.180619	0.285099	0.110833	0.106359	0.0311721
	40	29.5508	15.8156	1.91263	0.40266	0.162123	0.0341313		0.207496	0.311976	0.165677	0.15768	0.050853
	41	30.1995	15.9163	2.56136	0.503325	0.217113	0.0426641		0.194034	0.298514	0.221265	0.211479	0.0650741
	42	30.8482	16.0057	3.21009	0.592805	0.272102	0.0502488		0.182612	0.287092	0.276703	0.265378	0.0783523
	43	31.497	16.0728	3.85882	0.659915	0.327091	0.0559373		0.169376	0.273856	0.33184	0.319474	0.0897446
	44	32.1457	16.1511	4.50755	0.73821	0.38208	0.062574		0.162331	0.266811	0.38717	0.373471	0.10208
	45	32.8056	16.1511	5.16747	0.73821	0.438018	0.062574		0.141897	0.246377	0.442465	0.429103	0.107914
	46	33.4543	16.14	5.8162	0.727025	0.493007	0.0616259		0.124355	0.228835	0.496844	0.483892	0.112706
	47	34.1031	16.14	6.46493	0.727025	0.547996	0.0616259		0.111986	0.216466	0.551451	0.538581	0.11844
	48	34.763	16.14	7.12484	0.727025	0.603934	0.0616259		0.101689	0.206169	0.60707	0.594213	0.124274
	49	35.4117	16.084	7.77357	0.6711	0.658923	0.0568854		0.0861174	0.190597	0.661374	0.649397	0.125294
	50	36.0604	16.0393	8.4223	0.62636	0.713912	0.0530931		0.0742325	0.178712	0.715884	0.704482	0.127257
	51	36.7092	15.9386	9.07103	0.525695	0.768901	0.0445603		0.0578884	0.162368	0.770192	0.760061	0.124506
	52	37.3355	15.7709	9.69739	0.35792	0.821994	0.0303389		0.0368921	0.141372	0.822554	0.814348	0.115899
	53	37.9283	15.48	10.2902	0.06711	0.872243	0.00568854		0.00652165	0.111002	0.872262	0.866894	0.0966237
	54	38.4652	15.1221	10.8271	-0.29081	0.917752	-0.0246504		-0.026853	0.0776269	0.918083	0.915318	0.0711963
	55	38.9126	14.6524	11.2745	-0.76058	0.955675	-0.0644702		-0.0673583	0.0371217	0.957847	0.957187	0.0355487
	56	39.3712	14.1826	11.7331	-1.23035	0.994547	-0.10429		-0.10448	0	1	1	0
	57	27.1124	19.406	0	0	0	0	15.7636	#DIV/0!	#DIV/0!	0	0	0
	58	27.5039	19.1711	0.391475	-0.234885	0.0248342	-0.0149005		-0.54042	-0.24672	0.0289614	0.0280844	-0.00707307
	59	27.8954	18.9586	0.78295	-0.4474	0.0496683	-0.0283819		-0.519146	-0.225447	0.0572055	0.0557579	-0.0127878
	60	28.3092	18.7684	1.1968	-0.637545	0.0759216	-0.0404442		-0.489472	-0.195773	0.0860222	0.084379	-0.0167334
	61	28.7343	18.6007	1.62183	-0.80532	0.102884	-0.0510874		-0.460885	-0.167186	0.11487	0.113268	-0.0191153
	62	29.1593	18.4664	2.04686	-0.93954	0.129847	-0.059602		-0.430327	-0.136627	0.142873	0.141542	-0.0194596
	63	29.5955	18.3322	2.48307	-1.07376	0.15752	-0.0681165		-0.408149	-0.11445	0.171617	0.170494	-0.0195986
	64	30.0429	18.2539	2.93047	-1.15206	0.185901	-0.0730834		-0.37457	-0.0808702	0.199751	0.199098	-0.0161363
	65	30.4903	18.1756	3.37787	-1.23035	0.214283	-0.0780502		-0.349303	-0.0556031	0.228055	0.227703	-0.012674
	66	30.9377	18.1309	3.82527	-1.27509	0.242665	-0.0808884		-0.321751	-0.028051	0.255792	0.255691	-0.00717427
	67	31.3963	18.0861	4.28386	-1.31983	0.271757	-0.0837266		-0.298866	-0.00516628	0.284362	0.284358	-0.00146909
	68	31.8437	18.0526	4.73126	-1.35338	0.300139	-0.0858552		-0.278612	0.0150877	0.312177	0.312141	0.00470984
	69	32.2911	18.019	5.17865	-1.38694	0.32852	-0.0879839		-0.261678	0.032022	0.340098	0.339924	0.0108888
	70	32.7497	17.9743	5.63724	-1.43168	0.357612	-0.0908221		-0.24871	0.0449896	0.368965	0.368591	0.016594
	71	33.1971	17.9631	6.08464	-1.44287	0.385994	-0.0915316		-0.232832	0.0608678	0.396698	0.395963	0.0241312
	72	33.6557	17.9407	6.54322	-1.46523	0.415085	-0.0929507		-0.220297	0.0734022	0.425365	0.42422	0.0311947
	73	34.1031	17.9296	6.99063	-1.47642	0.443467	-0.0936603		-0.208141	0.0855583	0.45325	0.451592	0.038732
	74	34.5617	17.9184	7.44921	-1.48761	0.472559	-0.0943698		-0.197107	0.0965928	0.481889	0.479643	0.0464747
	75	35.0091	17.9072	7.89661	-1.49879	0.50094	-0.0950793		-0.187571	0.106129	0.509884	0.507015	0.0540119
	76	35.4676	17.9072	8.3552	-1.49879	0.530032	-0.0950793		-0.177496	0.116203	0.538492	0.534861	0.0624338
	77	35.915	17.896	8.8026	-1.50998	0.558414	-0.0957889		-0.169884	0.123815	0.56657	0.562233	0.069971
	78	36.3736	17.896	9.26118	-1.50998	0.587505	-0.0957889		-0.161621	0.132078	0.595263	0.590078	0.0783929
	79	36.821	17.896	9.70858	-1.50998	0.615887	-0.0957889		-0.154294	0.139406	0.623292	0.617245	0.0866093
	80	37.2796	17.8848	10.1672	-1.52116	0.644979	-0.0964984		-0.148513	0.145186	0.652157	0.645296	0.094352
	81	37.727	17.8848	10.6146	-1.52116	0.67336	-0.0964984		-0.14234	0.15136	0.68024	0.672463	0.102568
	82	38.1856	17.8848	11.0732	-1.52116	0.702452	-0.0964984		-0.136519	0.15718	0.709049	0.700308	0.11099
	83	38.633	17.896	11.5206	-1.50998	0.730834	-0.0957889		-0.130325	0.163374	0.737085	0.72727	0.119886
	84	39.0916	17.9072	11.9791	-1.49879	0.759925	-0.0950793		-0.12447	0.16923	0.76585	0.75491	0.128987
	85	39.539	17.9407	12.4265	-1.46523	0.788307	-0.0929507		-0.11737	0.17633	0.793768	0.78146	0.139241
	86	39.9976	17.9407	12.8851	-1.46523	0.817399	-0.0929507		-0.113229	0.180471	0.822667	0.809306	0.147663
	87	40.445	17.8848	13.3325	-1.52116	0.84578	-0.0964984		-0.113603	0.180097	0.851268	0.8375	0.152483
	88	40.8364	17.6611	13.724	-1.74486	0.870615	-0.110689		-0.126461	0.167239	0.877623	0.865378	0.146089
	89	41.2279	17.4486	14.1155	-1.95738	0.895449	-0.124171		-0.13779	0.155909	0.904017	0.893052	0.140375
	90	41.5411	17.1131	14.4287	-2.29293	0.915316	-0.145457		-0.157597	0.136103	0.926802	0.918231	0.125751
	91	41.9102	16.8558	14.7978	-2.55018	0.938731	-0.161777		-0.170659	0.12304	0.952569	0.945368	0.116909
	92	42.2346	16.565	15.1221	-2.84099	0.959308	-0.180225		-0.185705	0.107994	0.976091	0.970404	0.105208
	93	42.3464	16.1288	15.234	-3.27721	0.966404	-0.207897		-0.211895	0.0818041	0.988513	0.985207	0.0807742
	94	42.3464	15.6814	15.234	-3.72461	0.966404	-0.236279		-0.239789	0.0539103	0.994869	0.993423	0.0536077
	95	42.1675	15.2675	15.055	-4.13845	0.955051	-0.262533		-0.268263	0.025437	0.990477	0.990157	0.025192
	96	42.201	14.8425	15.0886	-4.56348	0.957179	-0.289495		-0.2937	0	1	1	0
24	17	18.996	11.5345	0	0	0	0	19.4132	#DIV/0!	#DIV/0!	0	0	0
	18	20.0114	11.8425	1.0154	0.308043	0.0523047	0.0158677		0.294546	0.251632	0.0546587	0.0529373	0.0136092
	19	21.004	12.219	2.00798	0.68454	0.103434	0.0352616		0.328553	0.285638	0.109279	0.104852	0.0307917
	20	21.9737	12.6412	2.97775	1.10667	0.153388	0.0570063		0.355828	0.312913	0.163639	0.155692	0.0503732
	21	22.9777	12.9949	3.98174	1.46035	0.205105	0.0752248		0.351529	0.308614	0.218465	0.208144	0.0663562
	22	23.9931	13.2801	4.99714	1.74558	0.25741	0.0899171		0.336065	0.29315	0.272663	0.26103	0.078791
	23	25.0313	13.5425	6.03536	2.00798	0.31089	0.103434		0.321183	0.278269	0.327645	0.315041	0.0900012
	24	26.0582	13.8163	7.06217	2.2818	0.363782	0.117539		0.312514	0.269599	0.3823	0.36849	0.101824
	25	27.085	14.0901	8.08898	2.55562	0.416675	0.131643		0.306014	0.263099	0.436976	0.421939	0.113646
	26	28.1232	14.2498	9.1272	2.71534	0.470155	0.139871		0.289162	0.246247	0.49052	0.475723	0.119572
	27	29.1842	14.3411	10.1882	2.80661	0.52481	0.144573		0.268809	0.225894	0.54436	0.53053	0.121924
	28	30.2453	14.4096	11.2493	2.87507	0.579466	0.148099		0.250222	0.207307	0.598092	0.585286	0.123102
	29	31.3063	14.3982	12.3103	2.86366	0.634122	0.147511		0.228558	0.185643	0.651053	0.639866	0.12017
	30	32.3673	14.3411	13.3713	2.80661	0.688777	0.144573		0.206894	0.163979	0.703786	0.694345	0.11489
	31	33.4056	14.17	14.4096	2.63548	0.742257	0.135757		0.180898	0.137984	0.75457	0.747398	0.103788
	32	34.4438	13.919	15.4478	2.38448	0.795737	0.122828		0.153149	0.110234	0.805161	0.800274	0.0885765
	33	35.4364	13.5311	16.4404	1.99657	0.846867	0.102846		0.120852	0.0779368	0.853089	0.850499	0.0664197
	34	36.4061	13.1204	17.4101	1.58585	0.896821	0.0816894		0.0908371	0.0479223	0.900533	0.8995	0.0431391
	35	37.3873	12.7096	18.3913	1.17513	0.947362	0.0605325		0.063809	0.0208942	0.949294	0.949087	0.0198333
	36	38.3913	12.3674	19.3953	0.832857	0.999079	0.0429016		0.0429148	0	1	1	0
	37	25.8756	17.1249	0	0	0	0	16.4918	#DIV/0!	#DIV/0!	0	0	0
	38	26.7541	17.3189	0.878493	0.193953	0.0532684	0.0117605		0.217293	0.337959	0.0545512	0.0514654	0.0180871
	39	27.6326	17.5242	1.75699	0.399315	0.106537	0.0242129		0.223477	0.344142	0.109254	0.102848	0.036861
	40	28.5111	17.6954	2.63548	0.57045	0.159805	0.0345899		0.213162	0.333827	0.163506	0.154479	0.0535745
	41	29.401	17.8437	3.52538	0.718767	0.213765	0.0435832		0.201127	0.321792	0.218163	0.206965	0.0689978
	42	30.2909	17.992	4.41528	0.867084	0.267725	0.0525766		0.193915	0.31458	0.272839	0.25945	0.0844211
	43	31.1922	18.049	5.31659	0.924129	0.322377	0.0560356		0.1721	0.292766	0.327211	0.313288	0.0944336
	44	32.0821	18.0947	6.2065	0.969765	0.376338	0.0588027		0.154997	0.275662	0.380904	0.366523	0.103676
	45	32.9834	18.0947	7.10781	0.969765	0.43099	0.0588027		0.135599	0.256265	0.434982	0.420777	0.110255
	46	33.8847	18.0376	8.00912	0.91272	0.485642	0.0553438		0.113471	0.234136	0.488785	0.475448	0.113399
	47	34.786	17.9806	8.91043	0.855675	0.540293	0.0518848		0.0957372	0.216402	0.542779	0.530119	0.116544
	48	35.6645	17.8209	9.78892	0.695949	0.593562	0.0421996		0.0709761	0.191641	0.59506	0.584166	0.113341
	49	36.5544	17.6611	10.6788	0.536223	0.647522	0.0325145		0.0501715	0.170837	0.648338	0.6389	0.110222
	50	37.4101	17.3645	11.5345	0.239589	0.699407	0.0145277		0.0207685	0.141434	0.699558	0.692573	0.0986116
	51	38.2544	17.0679	12.3788	-0.057045	0.7506	-0.00345899		-0.00460826	0.116057	0.750608	0.745558	0.0869179
	52	39.1101	16.794	13.2344	-0.330861	0.802485	-0.0200621		-0.0249948	0.0956705	0.802735	0.799064	0.076681
	53	39.9657	16.5202	14.0901	-0.604677	0.854369	-0.0366652		-0.0428887	0.0777766	0.855156	0.852571	0.0664441
	54	40.81	16.2236	14.9344	-0.901311	0.905562	-0.054652		-0.0602783	0.060387	0.90721	0.905556	0.0547504
	55	41.563	15.7216	15.6874	-1.40331	0.951221	-0.085091		-0.0892171	0.0314482	0.955019	0.954547	0.0300287
	56	42.2475	15.1397	16.3719	-1.98517	0.992729	-0.120373		-0.120665	0	1	1	0
	57	26.0353	21.9395	0	0	0	0	20.7603	#DIV/0!	#DIV/0!	0	0	0
	58	26.5487	21.6999	0.513405	-0.239589	0.0247301	-0.0115407		-0.436627	-0.212176	0.0272904	0.0266784	-0.00574703
	59	27.0736	21.506	1.03822	-0.433542	0.0500098	-0.0208832		-0.395571	-0.17112	0.0541949	0.0534034	-0.00922865
	60	27.6098	21.312	1.57444	-0.627495	0.075839	-0.0302257		-0.379256	-0.154805	0.0816404	0.0806641	-0.012588
	61	28.1346	21.1067	2.09926	-0.832857	0.101119	-0.0401178		-0.377692	-0.153241	0.108786	0.107511	-0.0166054
	62	28.6708	20.9583	2.63548	-0.981174	0.126948	-0.047262		-0.356397	-0.131946	0.13546	0.134283	-0.0178216
	63	29.2299	20.8557	3.19452	-1.08385	0.153876	-0.052208		-0.327098	-0.102647	0.162492	0.161637	-0.0166501
	64	29.7775	20.7416	3.74215	-1.19795	0.180255	-0.0577036		-0.309814	-0.0853626	0.189266	0.188577	-0.0161366
	65	30.3365	20.6959	4.30119	-1.24358	0.207183	-0.0599019		-0.28145	-0.0569989	0.215669	0.215319	-0.0122862
	66	30.907	20.6617	4.87164	-1.27781	0.234661	-0.0615505		-0.256517	-0.0320657	0.242599	0.242475	-0.00777778
	67	31.466	20.6275	5.43068	-1.31204	0.26159	-0.0631992		-0.237054	-0.0126032	0.269116	0.269094	-0.00339162
	68	32.0251	20.5818	5.98972	-1.35767	0.288518	-0.0653974		-0.2229	0.00155072	0.295837	0.295837	0.00045876
	69	32.5955	20.5362	6.56018	-1.40331	0.315996	-0.0675957		-0.210737	0.013714	0.323145	0.323115	0.00443146
	70	33.1546	20.5248	7.11922	-1.41472	0.342924	-0.0681452		-0.196163	0.0282884	0.34963	0.34949	0.00988916
	71	33.7136	20.5362	7.67826	-1.40331	0.369853	-0.0675957		-0.180769	0.0436823	0.375979	0.37562	0.0164184
	72	34.284	20.5362	8.24871	-1.40331	0.397331	-0.0675957		-0.168511	0.0559398	0.403039	0.402409	0.0225342
	73	34.8431	20.5248	8.80775	-1.41472	0.424259	-0.0681452		-0.159261	0.0651895	0.429697	0.428784	0.0279919
	74	35.4135	20.5134	9.3782	-1.42613	0.451737	-0.0686948		-0.150912	0.073539	0.45693	0.455695	0.0335719
	75	35.9726	20.502	9.93724	-1.43753	0.478665	-0.0692443		-0.143665	0.0807863	0.483648	0.48207	0.0390296
	76	36.543	20.502	10.5077	-1.43753	0.506143	-0.0692443		-0.135964	0.0884872	0.510858	0.508859	0.0451454
	77	37.1021	20.5134	11.0667	-1.42613	0.533072	-0.0686948		-0.12816	0.0962913	0.53748	0.53499	0.0516747
	78	37.6611	20.5248	11.6258	-1.41472	0.56	-0.0681452		-0.121093	0.103358	0.564131	0.56112	0.0582039
	79	38.2316	20.5248	12.1962	-1.41472	0.587478	-0.0681452		-0.11548	0.108971	0.591417	0.587909	0.0643197
	80	38.7906	20.5248	12.7553	-1.41472	0.614406	-0.0681452		-0.110461	0.11399	0.618174	0.614162	0.0703132
	81	39.3611	20.5248	13.3257	-1.41472	0.641884	-0.0681452		-0.105768	0.118683	0.645491	0.640951	0.076429
	82	39.9201	20.5248	13.8848	-1.41472	0.668812	-0.0681452		-0.101539	0.122911	0.672275	0.667203	0.0824224
	83	40.4905	20.502	14.4552	-1.43753	0.69629	-0.0692443		-0.0991216	0.125329	0.699725	0.694237	0.0874667
	84	41.0496	20.4906	15.0142	-1.44894	0.723219	-0.0697939		-0.0962066	0.128244	0.726579	0.720612	0.0929244
	85	41.6086	20.4677	15.5733	-1.47176	0.750147	-0.070893		-0.0942256	0.130225	0.75349	0.747109	0.0978463
	86	42.1791	20.4449	16.1437	-1.49458	0.777625	-0.0719921		-0.0923164	0.132135	0.78095	0.774143	0.102891
	87	42.7381	20.4107	16.7028	-1.52881	0.804553	-0.0736408		-0.0912757	0.133175	0.807917	0.800763	0.107277
	88	43.2972	20.3422	17.2618	-1.59726	0.831482	-0.0769382		-0.0922687	0.132182	0.835034	0.827749	0.110056
	89	43.8562	20.251	17.8209	-1.68853	0.85841	-0.0813346		-0.0944683	0.129983	0.862255	0.854981	0.111763
	90	44.3468	19.9772	18.3114	-1.96235	0.882041	-0.094524		-0.106758	0.117693	0.887091	0.880955	0.104164
	91	44.7575	19.6007	18.7222	-2.33885	0.901825	-0.112659		-0.12428	0.100171	0.908835	0.904279	0.0908867
	92	45.1682	19.2128	19.1329	-2.72675	0.921609	-0.131344		-0.141563	0.0828878	0.930922	0.927726	0.0770738
	93	45.5904	18.8477	19.555	-3.09184	0.941943	-0.14893		-0.156812	0.0676394	0.953644	0.951463	0.0644547
	94	45.8984	18.3799	19.8631	-3.55961	0.956781	-0.171462		-0.177325	0.0471259	0.972023	0.970944	0.0457905
	95	46.081	17.8437	20.0456	-4.09583	0.965574	-0.197291		-0.201551	0.0228997	0.985524	0.985265	0.0225662
	96	46.2749	17.3189	20.2396	-4.62064	0.974916	-0.222571		-0.224451	0	1	1	0

## Sheet: Curve_data
			Posterior ulna		Posterior radius		Anterior radius
Specimen ID	Age (weeks)	Weight	X1	curvature	X2	curvature	X3	curvature
1	7	11.3	0.588397	0.130875	0.701532	0.119155	0.895221	0.125112
2	9	19.98	0.594251	0.156458	0.761079	0.114262	0.894685	0.12629
3	5	8.1	0.53057	0.106592	0.650489	0.149164	0.946406	0.108092
4	8	7.92	0.586169	0.117662	0.532767	0.128277	0.947012	0.124695
5	6	7.32	0.58514	0.104183	0.474706	0.103785	0.894535	0.110371
6	10	25	0.648508	0.127263	0.590977	0.115314	0.947579	0.122492
7	12	25	0.64572	0.132499	0.648887	0.135833	0.946563	0.144093
8	0	1.96	0.586947	0.119228	0.644547	0.104243	0.947221	0.111573
9	0	1.14	0.584696	0.107814	0.473462	0.0669154	0.94671	0.0745995
10	1	2.18	0.637457	0.0959682	0.532298	0.10893	0.947508	0.114974
11	2	2.66	0.584817	0.101817	0.638712	0.0735123	0.946613	0.126586
12	3	3.18	0.586891	0.115917	0.813766	0.101575	0.946835	0.116192
13	22	100	0.596867	0.147428	0.591728	0.103094	0.947338	0.123293
14	22	100	0.590233	0.125305	0.750167	0.0877492	0.947078	0.132688
16	23	105	0.709905	0.140992	0.707251	0.126371	0.896666	0.148434
17	22	98	0.648182	0.134973	0.651147	0.104854	0.947602	0.137378
19	20	83	0.654102	0.149144	0.827329	0.113771	0.791521	0.12059
20	13	37	0.64135	0.110748	0.584549	0.0895704	0.946975	0.139676
21	17	57	0.646755	0.124511	0.588092	0.108456	0.94762	0.153219
22	-0.428571	0.95	0.589723	0.103884	0.798012	0.0589555	0.0523973	0.097811
23	-1.14286	0.9	0.58523	0.120451	0.704482	0.127257	0.94695	0.152483
24	-0.57	1.05	0.585286	0.123102	0.530119	0.116544	0.946807	0.111763
18	72	180	0.590699	0.139212	0.482727	0.112408	0.738411	0.102224

## Sheet: EP_Data
Measurements of proliferative zone
Distal Ulna
Specimen ID	Age	Weight	Thickness		% diff	Population		% diff	Density (cells/cu. mm)		% diff
			Cranial	Caudal		Cranial	Caudal		Cranial	Caudal
2	9	19.98	221.367	158.83	32.897	24299	13841	54.8401	218474	205191	6.27052
3	5	8.1	246.79	147.912	50.1026	22860	16053	34.9857	198241	198435	-0.0978128
10	1	2.18	204.066	129.388	44.7906	24001	11985	66.7815	214564	174212	20.7585
13	22	100	149.964	124.896	18.2406	12051	7882	41.8301	221426	204861	7.77176
21	17	57	151.054	115.948	26.2964	17884	10405	52.8757	242822	175181	32.3639
22	-0.428571	0.95	185.904	157.34	16.6436	17521	15066	15.0674	169129	164078	3.03175
Normal distribution		Shapiro-Wilk	0.611	0.372				Shapiro-Wilk	0.536	0.486
Proximal radius
Specimen ID	Age	Weight	Thickness		% diff	Population		% diff	Density (cells/cu. Mm)		% diff
			Cranial	Caudal		Cranial	Caudal		Cranial	Caudal
2	9	19.98	96.906	83.02	15.4352	17476	14142	21.0893	165146	121255	30.65
3	5	8.1	198.62	134.14	38.7547	11500	5620	68.6916	185559	106998	53.7065
10	1	2.18	188.767	135.277	33.014	26011	13525	63.1627	205223	185992	9.83142
13	22	100	91.77	57.206	46.4021	11293	6753	50.3159	194293	147520	27.3676
21	17	57	65.068	49.886	26.414	9864	3061	105.269	214682	82183	89.2655
22	-0.428571	0.95	241.724	146.964	48.7589	13828	8355	49.3441	127754	92947	31.5422
Normal distribution		Shapiro-Wilk	0.356	0.17				Shapiro-Wilk	0.178	0.673
Distal radius
Specimen ID	Age	Weight	Thickness		% diff	Population		% diff	Density (cells/cu. Mm)		% diff
			Cranial	Caudal		Cranial	Caudal		Cranial	Caudal
2	9	19.98	68.518	55.478	21.0329
3	5	8.1	202.746	143.002	34.5589	33199	26408	22.7859	232783	166512	33.194
10	1	2.18	392.493	227.447	53.2458	33089	15081	74.7685	238767	196855	19.2424
13	22	100	127.494	69.846	58.4251	11089	10770	2.91871	216879	160173	30.0786
21	17	57	171.35	93.8	58.4952
22	-0.428571	0.95	174.208	107.97	46.9477	3449	2785	21.3025	168205	128156	27.0272
Normal distribution		Shapiro-Wilk	0.239	0.365				Shapiro-Wilk	0.231	0.894
